# Supplementary material for: Comparison of chest compression quality in walking versus straddling cardiopulmonary resuscitation during stretcher transportation: A prospective randomised crossover study using manikins
Source: PLoS One. 2019 May 21;14(5):e0216739. doi: 10.1371/journal.pone.0216739 (PMC6528974; doi:10.1371/journal.pone.0216739)
Supplement: S1 Table — Yellow coloured tabs indicate pretest, blue coloured tabs indicate straddling CPR, and red coloured tabs indicate pretest. Arabic numerals on the tabs indicate the participants’ numbers; the letter ‘P’ indicates pretest, the letter ‘S’ indicates straddling CPR, and the letter ‘W’ indicates walking CPR. (XLSX) [file pone.0216739.s001.xlsx]

## Sheet: 01S
straddling CPR	Participant ID: 1, Height 173cm, Weight 60kg, BMI 20kg/cm, age: 20s, sex: male
type	msecs	type2	value	units			comp.depth(mm)	comp. release depth(mm)	comp.mean rate(bpm)
CprSessionInfo	0	cprProtocol	1			average of 0-30 sec	61.8	8.1	108.8
CprSessionInfo	0	manikinType	20			average of 30-60 sec	60.9	7.9	111.4
CprSessionInfo	0	manikinStiffness	2			average of 60-90 sec	59.7	7.2	111.4
CprSessionInfo	0	cprCardId				average of 90-120 sec	58.7	4.8	111.9
CprSessionInfo	0	simulationType	6			average of 2 min	60.3	7	110.9
CprSessionInfo	0	totalTime	126	sec
CprSessionInfo	0	manikinName
CprSessionInfo	0	students
CprSessionInfo	0	manikinFirmwareVersion	1.7.0.0
CprSessionInfo	0	manikinRfidVersion	0.0.0
CprSessionInfo	0	manikinSkillGuideVersion	0.0
CprSessionInfo	0	manikinCompressionCount	0
CprSessionInfo	0	startTime	2018-01-19T18:44:15+09:00
CprSessionInfo	0	compInactivity	15273	sec
CprSessionInfo	0	waveDelay	0	ms
CprSessionInfo	0	endTime	2018-01-19T18:46:23+09:00
CprSessionStatistics	126020	sessionDuration	126	sec
CprSessionStatistics	126020	ventCount	0
CprSessionStatistics	126020	ventCyclesCount	0
CprSessionStatistics	126020	ventCorrectVolumePercentage	-1	percent
CprSessionStatistics	126020	ventCorrectRateCprPercentage	-1	percent
CprSessionStatistics	126020	ventMeanVolume	0	ml
CprSessionStatistics	126020	ventNotEnoughVolumePercentage	-1	percent
CprSessionStatistics	126020	ventMeanRate	0	vpm
CprSessionStatistics	126020	ventCorrectRateVentOnlyPercentage	-1	percent
CprSessionStatistics	126020	compCorrectRatePercentage	99	percent
CprSessionStatistics	126020	compCount	226
CprSessionStatistics	126020	compression rate, /min	110
CprSessionStatistics	126020	ventTooMuchVolumePercentage	-1	percent
CprSessionStatistics	126020	compCorrectReleasePercentage	10	percent
CprSessionStatistics	126020	compHandPosCorrectPercentage	100	percent
CprSessionStatistics	126020	compCorrectDepthPercentage	50
CprSessionStatistics	126020	inactivityAverageTime	1	sec
CprSessionStatistics	126020	inactivityTime	2	sec
CprSessionStatistics	126020	cprCardTimestamp	0	sec
CprSessionStatistics	126020	timeFirstShock	-1	sec
CprSessionStatistics	126020	timeFirstComp	1	sec
CprSessionStatistics	126020	timeFirstVent	-1	sec
CprSessionStatistics	126020	compCyclesCount	0
CprSessionStatistics	126020	compInactivityPeriodCount	2
CprSessionStatistics	126020	compMeanDepth	6000	hmm
CprSessionStatistics	126020	compStdDeviationDepth	391	hmm
CprSessionStatistics	126020	compMeanReleaseDepth	696	hmm
CprSessionStatistics	126020	compStdDeviationReleaseDepth	205	hmm
CprSessionStatistics	126020	compStdDeviationRate	7	cpm
CprSessionStatistics	126020	ventStdDeviationVolume	0	ml
CprSessionStatistics	126020	ventStdDeviationRate	0	vpm
CprSessionStatistics	126020	compHandPosXiphoidErrorPercentage	0	percent
CprSessionStatistics	126020	compMeanStrokeLength	5303	hmm
CprSessionStatistics	126020	compStdDeviationStrokeLength	328	hmm
CprSessionStatistics	126020	compTooLowRatePercentage	1	percent
CprSessionStatistics	126020	ventTooHighRateCprPercentage	-1	percent
CprSessionStatistics	126020	ventTooHighRateVentOnlyPercentage	-1	percent
CprSessionStatistics	126020	ventCorrectInflationTimePercentage	-1	percent
CprSessionStatistics	126020	ventTooFastInflationTimePercentage	-1	percent
CprSessionStatistics	126020	compCorrectStrokeLengthPercentage	99
CprSessionStatistics	126020	compHistogramDepthBin_0	0
CprSessionStatistics	126020	compHistogramDepthBin_1	0
CprSessionStatistics	126020	compHistogramDepthBin_2	0
CprSessionStatistics	126020	compHistogramDepthBin_3	28
CprSessionStatistics	126020	compHistogramDepthBin_4	72
CprSessionStatistics	126020	compHistogramDepthBin_5	0
CprSessionStatistics	126020	compHistogramReleaseBin_0	7
CprSessionStatistics	126020	compHistogramReleaseBin_1	0
CprSessionStatistics	126020	compHistogramReleaseBin_2	3
CprSessionStatistics	126020	compHistogramReleaseBin_3	40
CprSessionStatistics	126020	compHistogramReleaseBin_4	49
CprSessionStatistics	126020	compHistogramReleaseBin_5	1
CprSessionStatistics	126020	compHistogramRateBin_0	0
CprSessionStatistics	126020	compHistogramRateBin_1	0
CprSessionStatistics	126020	compHistogramRateBin_2	1
CprSessionStatistics	126020	compHistogramRateBin_3	91
CprSessionStatistics	126020	compHistogramRateBin_4	8
CprSessionStatistics	126020	compHistogramRateBin_5	0
CprSessionStatistics	126020	compHistogramInactivityBin_0	100
CprSessionStatistics	126020	compHistogramInactivityBin_1	0
CprSessionStatistics	126020	compHistogramInactivityBin_2	0
CprSessionStatistics	126020	compHistogramInactivityBin_3	0
CprSessionStatistics	126020	compHistogramInactivityBin_4	0
CprSessionStatistics	126020	compHistogramInactivityBin_5	0
CprSessionStatistics	126020	ventHistogramVolumeBin_0	0
CprSessionStatistics	126020	ventHistogramVolumeBin_1	0
CprSessionStatistics	126020	ventHistogramVolumeBin_2	0
CprSessionStatistics	126020	ventHistogramVolumeBin_3	0
CprSessionStatistics	126020	ventHistogramVolumeBin_4	0
CprSessionStatistics	126020	ventHistogramVolumeBin_5	0
CprSessionStatistics	126020	ventHistogramRateBin_0	0
CprSessionStatistics	126020	ventHistogramRateBin_1	0
CprSessionStatistics	126020	ventHistogramRateBin_2	0
CprSessionStatistics	126020	ventHistogramRateBin_3	0
CprSessionStatistics	126020	ventHistogramRateBin_4	0
CprSessionStatistics	126020	ventHistogramRateBin_5	0
CprSessionScore	126020	overallScore	93	percent
CprSessionScore	126020	categoryThresholdBasic	50	percent
CprSessionScore	126020	categoryThresholdAdvanced	80	percent
CprSessionScore	126020	primaryAdvice	2
CprSessionScore	126020	secondaryAdvice	3
CprSessionScore	126020	flowTimePercentage	98	percent
CprSessionScore	126020	compOverallScore	93	percent
CprSessionScore	126020	ventOverallScore	0	percent
CprSessionScore	126020	compReleaseScoreReduction	2	percent
CprSessionScore	126020	compression depth, mmScoreReduction	0	percent
CprSessionScore	126020	compRateLowScoreReduction	0	percent
CprSessionScore	126020	compRateHighScoreReduction	0	percent
CprSessionScore	126020	compHandposScoreReduction	0	percent
CprSessionScore	126020	ventShallowScoreReduction	0	percent
CprSessionScore	126020	ventExcessiveScoreReduction	0	percent
CprSessionScore	126020	ventRateLowScoreReduction	100	percent
CprSessionScore	126020	ventRateHighScoreReduction	0	percent
CprSessionScore	126020	ventPauseScoreReduction	0	percent
CprSessionScore	126020	ventCyclesScoreReduction	0	percent
CprSessionScore	126020	compression depth, mmStrokeLengthScoreReduction	0	percent
CprSessionScore	126020	compDeepDepthScoreReduction	5	percent
CprSessionScore	126020	compCyclesScoreReduction	0	percent
CprSessionScore	126020	compFlowtimeScoreReduction	0	percent
CprPacketLossStart	20
CprPacketLossEnd	20
CprCompEvent	1270	endTime	2770
CprCompEvent	1270	compression depth, mm	14	mm
CprCompEvent	1270	compPeakTime	2610	ms
CprCompEvent	1270	compInstantaneousPeriod	65535	ms
CprCompEvent	1270	compAbsolutePeakDepth	14	mm
CprCompEvent	1270	compLeaningDepth	0	mm
CprCompEvent	1270	compression recoil (leaning depth), mm	9	mm
CprCompEvent	1270	compHandposXiphoid	0
CprCompEvent	1270	compHandposError	0
CprCompEvent	1270	compIncompleteRelease	1
CprCompEvent	1270	compression rate, /min	110
CprCompEvent	3770	endTime	4360
CprCompEvent	3770	compression depth, mm	51	mm
CprCompEvent	3770	compPeakTime	3950	ms
CprCompEvent	3770	compInstantaneousPeriod	1340	ms
CprCompEvent	3770	compAbsolutePeakDepth	51	mm
CprCompEvent	3770	compLeaningDepth	9	mm
CprCompEvent	3770	compression recoil (leaning depth), mm	9	mm
CprCompEvent	3770	compHandposXiphoid	0
CprCompEvent	3770	compHandposError	0
CprCompEvent	3770	compIncompleteRelease	1
CprCompEvent	3770	compression rate, /min	110
CprCompEvent	4430	endTime	4700
CprCompEvent	4430	compression depth, mm	55	mm
CprCompEvent	4430	compPeakTime	4550	ms
CprCompEvent	4430	compInstantaneousPeriod	600	ms
CprCompEvent	4430	compAbsolutePeakDepth	55	mm
CprCompEvent	4430	compLeaningDepth	9	mm
CprCompEvent	4430	compression recoil (leaning depth), mm	11	mm
CprCompEvent	4430	compHandposXiphoid	0
CprCompEvent	4430	compHandposError	0
CprCompEvent	4430	compIncompleteRelease	1
CprCompEvent	4430	compression rate, /min	106
CprCompEvent	4850	endTime	5200
CprCompEvent	4850	compression depth, mm	60	mm
CprCompEvent	4850	compPeakTime	5040	ms
CprCompEvent	4850	compInstantaneousPeriod	490	ms
CprCompEvent	4850	compAbsolutePeakDepth	60	mm
CprCompEvent	4850	compLeaningDepth	11	mm
CprCompEvent	4850	compression recoil (leaning depth), mm	12	mm
CprCompEvent	4850	compHandposXiphoid	0
CprCompEvent	4850	compHandposError	0
CprCompEvent	4850	compIncompleteRelease	1
CprCompEvent	4850	compression rate, /min	111
CprCompEvent	5470	endTime	5740
CprCompEvent	5470	compression depth, mm	60	mm
CprCompEvent	5470	compPeakTime	5580	ms
CprCompEvent	5470	compInstantaneousPeriod	550	ms
CprCompEvent	5470	compAbsolutePeakDepth	60	mm
CprCompEvent	5470	compLeaningDepth	12	mm
CprCompEvent	5470	compression recoil (leaning depth), mm	10	mm
CprCompEvent	5470	compHandposXiphoid	0
CprCompEvent	5470	compHandposError	0
CprCompEvent	5470	compIncompleteRelease	1
CprCompEvent	5470	compression rate, /min	111
CprCompEvent	5990	endTime	6280
CprCompEvent	5990	compression depth, mm	62	mm
CprCompEvent	5990	compPeakTime	6120	ms
CprCompEvent	5990	compInstantaneousPeriod	530	ms
CprCompEvent	5990	compAbsolutePeakDepth	62	mm
CprCompEvent	5990	compLeaningDepth	10	mm
CprCompEvent	5990	compression recoil (leaning depth), mm	9	mm
CprCompEvent	5990	compHandposXiphoid	0
CprCompEvent	5990	compHandposError	0
CprCompEvent	5990	compIncompleteRelease	1
CprCompEvent	5990	compression rate, /min	114
CprCompEvent	6560	endTime	6840
CprCompEvent	6560	compression depth, mm	59	mm
CprCompEvent	6560	compPeakTime	6690	ms
CprCompEvent	6560	compInstantaneousPeriod	580	ms
CprCompEvent	6560	compAbsolutePeakDepth	59	mm
CprCompEvent	6560	compLeaningDepth	9	mm
CprCompEvent	6560	compression recoil (leaning depth), mm	9	mm
CprCompEvent	6560	compHandposXiphoid	0
CprCompEvent	6560	compHandposError	0
CprCompEvent	6560	compIncompleteRelease	1
CprCompEvent	6560	compression rate, /min	109
CprCompEvent	7130	endTime	7390
CprCompEvent	7130	compression depth, mm	60	mm
CprCompEvent	7130	compPeakTime	7250	ms
CprCompEvent	7130	compInstantaneousPeriod	560	ms
CprCompEvent	7130	compAbsolutePeakDepth	60	mm
CprCompEvent	7130	compLeaningDepth	9	mm
CprCompEvent	7130	compression recoil (leaning depth), mm	8	mm
CprCompEvent	7130	compHandposXiphoid	0
CprCompEvent	7130	compHandposError	0
CprCompEvent	7130	compIncompleteRelease	1
CprCompEvent	7130	compression rate, /min	107
CprCompEvent	7720	endTime	7980
CprCompEvent	7720	compression depth, mm	60	mm
CprCompEvent	7720	compPeakTime	7840	ms
CprCompEvent	7720	compInstantaneousPeriod	580	ms
CprCompEvent	7720	compAbsolutePeakDepth	60	mm
CprCompEvent	7720	compLeaningDepth	8	mm
CprCompEvent	7720	compression recoil (leaning depth), mm	8	mm
CprCompEvent	7720	compHandposXiphoid	0
CprCompEvent	7720	compHandposError	0
CprCompEvent	7720	compIncompleteRelease	1
CprCompEvent	7720	compression rate, /min	104
CprCompEvent	8200	endTime	8550
CprCompEvent	8200	compression depth, mm	62	mm
CprCompEvent	8200	compPeakTime	8410	ms
CprCompEvent	8200	compInstantaneousPeriod	580	ms
CprCompEvent	8200	compAbsolutePeakDepth	62	mm
CprCompEvent	8200	compLeaningDepth	8	mm
CprCompEvent	8200	compression recoil (leaning depth), mm	7	mm
CprCompEvent	8200	compHandposXiphoid	0
CprCompEvent	8200	compHandposError	0
CprCompEvent	8200	compIncompleteRelease	1
CprCompEvent	8200	compression rate, /min	104
CprCompEvent	8780	endTime	9110
CprCompEvent	8780	compression depth, mm	63	mm
CprCompEvent	8780	compPeakTime	8980	ms
CprCompEvent	8780	compInstantaneousPeriod	560	ms
CprCompEvent	8780	compAbsolutePeakDepth	63	mm
CprCompEvent	8780	compLeaningDepth	7	mm
CprCompEvent	8780	compression recoil (leaning depth), mm	8	mm
CprCompEvent	8780	compHandposXiphoid	0
CprCompEvent	8780	compHandposError	0
CprCompEvent	8780	compIncompleteRelease	1
CprCompEvent	8780	compression rate, /min	104
CprCompEvent	9310	endTime	9680
CprCompEvent	9310	compression depth, mm	62	mm
CprCompEvent	9310	compPeakTime	9530	ms
CprCompEvent	9310	compInstantaneousPeriod	550	ms
CprCompEvent	9310	compAbsolutePeakDepth	62	mm
CprCompEvent	9310	compLeaningDepth	8	mm
CprCompEvent	9310	compression recoil (leaning depth), mm	7	mm
CprCompEvent	9310	compHandposXiphoid	0
CprCompEvent	9310	compHandposError	0
CprCompEvent	9310	compIncompleteRelease	1
CprCompEvent	9310	compression rate, /min	105
CprCompEvent	9910	endTime	10280
CprCompEvent	9910	compression depth, mm	62	mm
CprCompEvent	9910	compPeakTime	10120	ms
CprCompEvent	9910	compInstantaneousPeriod	590	ms
CprCompEvent	9910	compAbsolutePeakDepth	62	mm
CprCompEvent	9910	compLeaningDepth	7	mm
CprCompEvent	9910	compression recoil (leaning depth), mm	7	mm
CprCompEvent	9910	compHandposXiphoid	0
CprCompEvent	9910	compHandposError	0
CprCompEvent	9910	compIncompleteRelease	1
CprCompEvent	9910	compression rate, /min	105
CprCompEvent	10510	endTime	10860
CprCompEvent	10510	compression depth, mm	62	mm
CprCompEvent	10510	compPeakTime	10710	ms
CprCompEvent	10510	compInstantaneousPeriod	590	ms
CprCompEvent	10510	compAbsolutePeakDepth	62	mm
CprCompEvent	10510	compLeaningDepth	7	mm
CprCompEvent	10510	compression recoil (leaning depth), mm	8	mm
CprCompEvent	10510	compHandposXiphoid	0
CprCompEvent	10510	compHandposError	0
CprCompEvent	10510	compIncompleteRelease	1
CprCompEvent	10510	compression rate, /min	103
CprCompEvent	11110	endTime	11440
CprCompEvent	11110	compression depth, mm	62	mm
CprCompEvent	11110	compPeakTime	11300	ms
CprCompEvent	11110	compInstantaneousPeriod	590	ms
CprCompEvent	11110	compAbsolutePeakDepth	62	mm
CprCompEvent	11110	compLeaningDepth	8	mm
CprCompEvent	11110	compression recoil (leaning depth), mm	9	mm
CprCompEvent	11110	compHandposXiphoid	0
CprCompEvent	11110	compHandposError	0
CprCompEvent	11110	compIncompleteRelease	1
CprCompEvent	11110	compression rate, /min	102
CprCompEvent	11660	endTime	12000
CprCompEvent	11660	compression depth, mm	63	mm
CprCompEvent	11660	compPeakTime	11860	ms
CprCompEvent	11660	compInstantaneousPeriod	570	ms
CprCompEvent	11660	compAbsolutePeakDepth	63	mm
CprCompEvent	11660	compLeaningDepth	9	mm
CprCompEvent	11660	compression recoil (leaning depth), mm	9	mm
CprCompEvent	11660	compHandposXiphoid	0
CprCompEvent	11660	compHandposError	0
CprCompEvent	11660	compIncompleteRelease	1
CprCompEvent	11660	compression rate, /min	103
CprCompEvent	12370	endTime	12640
CprCompEvent	12370	compression depth, mm	61	mm
CprCompEvent	12370	compPeakTime	12480	ms
CprCompEvent	12370	compInstantaneousPeriod	610	ms
CprCompEvent	12370	compAbsolutePeakDepth	61	mm
CprCompEvent	12370	compLeaningDepth	9	mm
CprCompEvent	12370	compression recoil (leaning depth), mm	8	mm
CprCompEvent	12370	compHandposXiphoid	0
CprCompEvent	12370	compHandposError	0
CprCompEvent	12370	compIncompleteRelease	1
CprCompEvent	12370	compression rate, /min	101
CprCompEvent	12860	endTime	13150
CprCompEvent	12860	compression depth, mm	61	mm
CprCompEvent	12860	compPeakTime	13030	ms
CprCompEvent	12860	compInstantaneousPeriod	560	ms
CprCompEvent	12860	compAbsolutePeakDepth	61	mm
CprCompEvent	12860	compLeaningDepth	8	mm
CprCompEvent	12860	compression recoil (leaning depth), mm	8	mm
CprCompEvent	12860	compHandposXiphoid	0
CprCompEvent	12860	compHandposError	0
CprCompEvent	12860	compIncompleteRelease	1
CprCompEvent	12860	compression rate, /min	104
CprCompEvent	13420	endTime	13720
CprCompEvent	13420	compression depth, mm	59	mm
CprCompEvent	13420	compPeakTime	13580	ms
CprCompEvent	13420	compInstantaneousPeriod	540	ms
CprCompEvent	13420	compAbsolutePeakDepth	59	mm
CprCompEvent	13420	compLeaningDepth	8	mm
CprCompEvent	13420	compression recoil (leaning depth), mm	8	mm
CprCompEvent	13420	compHandposXiphoid	0
CprCompEvent	13420	compHandposError	0
CprCompEvent	13420	compIncompleteRelease	1
CprCompEvent	13420	compression rate, /min	104
CprCompEvent	13950	endTime	14300
CprCompEvent	13950	compression depth, mm	62	mm
CprCompEvent	13950	compPeakTime	14150	ms
CprCompEvent	13950	compInstantaneousPeriod	570	ms
CprCompEvent	13950	compAbsolutePeakDepth	62	mm
CprCompEvent	13950	compLeaningDepth	8	mm
CprCompEvent	13950	compression recoil (leaning depth), mm	8	mm
CprCompEvent	13950	compHandposXiphoid	0
CprCompEvent	13950	compHandposError	0
CprCompEvent	13950	compIncompleteRelease	1
CprCompEvent	13950	compression rate, /min	107
CprCompEvent	14500	endTime	14840
CprCompEvent	14500	compression depth, mm	62	mm
CprCompEvent	14500	compPeakTime	14690	ms
CprCompEvent	14500	compInstantaneousPeriod	550	ms
CprCompEvent	14500	compAbsolutePeakDepth	62	mm
CprCompEvent	14500	compLeaningDepth	8	mm
CprCompEvent	14500	compression recoil (leaning depth), mm	8	mm
CprCompEvent	14500	compHandposXiphoid	0
CprCompEvent	14500	compHandposError	0
CprCompEvent	14500	compIncompleteRelease	1
CprCompEvent	14500	compression rate, /min	107
CprCompEvent	15030	endTime	15400
CprCompEvent	15030	compression depth, mm	64	mm
CprCompEvent	15030	compPeakTime	15230	ms
CprCompEvent	15030	compInstantaneousPeriod	540	ms
CprCompEvent	15030	compAbsolutePeakDepth	64	mm
CprCompEvent	15030	compLeaningDepth	8	mm
CprCompEvent	15030	compression recoil (leaning depth), mm	9	mm
CprCompEvent	15030	compHandposXiphoid	0
CprCompEvent	15030	compHandposError	0
CprCompEvent	15030	compIncompleteRelease	1
CprCompEvent	15030	compression rate, /min	109
CprCompEvent	15670	endTime	15940
CprCompEvent	15670	compression depth, mm	63	mm
CprCompEvent	15670	compPeakTime	15810	ms
CprCompEvent	15670	compInstantaneousPeriod	580	ms
CprCompEvent	15670	compAbsolutePeakDepth	63	mm
CprCompEvent	15670	compLeaningDepth	9	mm
CprCompEvent	15670	compression recoil (leaning depth), mm	9	mm
CprCompEvent	15670	compHandposXiphoid	0
CprCompEvent	15670	compHandposError	0
CprCompEvent	15670	compIncompleteRelease	1
CprCompEvent	15670	compression rate, /min	106
CprCompEvent	16250	endTime	16500
CprCompEvent	16250	compression depth, mm	63	mm
CprCompEvent	16250	compPeakTime	16360	ms
CprCompEvent	16250	compInstantaneousPeriod	550	ms
CprCompEvent	16250	compAbsolutePeakDepth	63	mm
CprCompEvent	16250	compLeaningDepth	9	mm
CprCompEvent	16250	compression recoil (leaning depth), mm	8	mm
CprCompEvent	16250	compHandposXiphoid	0
CprCompEvent	16250	compHandposError	0
CprCompEvent	16250	compIncompleteRelease	1
CprCompEvent	16250	compression rate, /min	108
CprCompEvent	16770	endTime	17070
CprCompEvent	16770	compression depth, mm	63	mm
CprCompEvent	16770	compPeakTime	16930	ms
CprCompEvent	16770	compInstantaneousPeriod	570	ms
CprCompEvent	16770	compAbsolutePeakDepth	63	mm
CprCompEvent	16770	compLeaningDepth	8	mm
CprCompEvent	16770	compression recoil (leaning depth), mm	8	mm
CprCompEvent	16770	compHandposXiphoid	0
CprCompEvent	16770	compHandposError	0
CprCompEvent	16770	compIncompleteRelease	1
CprCompEvent	16770	compression rate, /min	106
CprCompEvent	17290	endTime	17620
CprCompEvent	17290	compression depth, mm	62	mm
CprCompEvent	17290	compPeakTime	17460	ms
CprCompEvent	17290	compInstantaneousPeriod	530	ms
CprCompEvent	17290	compAbsolutePeakDepth	62	mm
CprCompEvent	17290	compLeaningDepth	8	mm
CprCompEvent	17290	compression recoil (leaning depth), mm	8	mm
CprCompEvent	17290	compHandposXiphoid	0
CprCompEvent	17290	compHandposError	0
CprCompEvent	17290	compIncompleteRelease	1
CprCompEvent	17290	compression rate, /min	110
CprCompEvent	17920	endTime	18230
CprCompEvent	17920	compression depth, mm	60	mm
CprCompEvent	17920	compPeakTime	18070	ms
CprCompEvent	17920	compInstantaneousPeriod	600	ms
CprCompEvent	17920	compAbsolutePeakDepth	60	mm
CprCompEvent	17920	compLeaningDepth	8	mm
CprCompEvent	17920	compression recoil (leaning depth), mm	8	mm
CprCompEvent	17920	compHandposXiphoid	0
CprCompEvent	17920	compHandposError	0
CprCompEvent	17920	compIncompleteRelease	1
CprCompEvent	17920	compression rate, /min	106
CprCompEvent	18400	endTime	18730
CprCompEvent	18400	compression depth, mm	62	mm
CprCompEvent	18400	compPeakTime	18600	ms
CprCompEvent	18400	compInstantaneousPeriod	540	ms
CprCompEvent	18400	compAbsolutePeakDepth	62	mm
CprCompEvent	18400	compLeaningDepth	8	mm
CprCompEvent	18400	compression recoil (leaning depth), mm	8	mm
CprCompEvent	18400	compHandposXiphoid	0
CprCompEvent	18400	compHandposError	0
CprCompEvent	18400	compIncompleteRelease	1
CprCompEvent	18400	compression rate, /min	108
CprCompEvent	18940	endTime	19290
CprCompEvent	18940	compression depth, mm	63	mm
CprCompEvent	18940	compPeakTime	19130	ms
CprCompEvent	18940	compInstantaneousPeriod	520	ms
CprCompEvent	18940	compAbsolutePeakDepth	63	mm
CprCompEvent	18940	compLeaningDepth	8	mm
CprCompEvent	18940	compression recoil (leaning depth), mm	8	mm
CprCompEvent	18940	compHandposXiphoid	0
CprCompEvent	18940	compHandposError	0
CprCompEvent	18940	compIncompleteRelease	1
CprCompEvent	18940	compression rate, /min	108
CprCompEvent	19470	endTime	19800
CprCompEvent	19470	compression depth, mm	63	mm
CprCompEvent	19470	compPeakTime	19670	ms
CprCompEvent	19470	compInstantaneousPeriod	540	ms
CprCompEvent	19470	compAbsolutePeakDepth	63	mm
CprCompEvent	19470	compLeaningDepth	8	mm
CprCompEvent	19470	compression recoil (leaning depth), mm	7	mm
CprCompEvent	19470	compHandposXiphoid	0
CprCompEvent	19470	compHandposError	0
CprCompEvent	19470	compIncompleteRelease	1
CprCompEvent	19470	compression rate, /min	113
CprCompEvent	20030	endTime	20400
CprCompEvent	20030	compression depth, mm	63	mm
CprCompEvent	20030	compPeakTime	20240	ms
CprCompEvent	20030	compInstantaneousPeriod	570	ms
CprCompEvent	20030	compAbsolutePeakDepth	63	mm
CprCompEvent	20030	compLeaningDepth	7	mm
CprCompEvent	20030	compression recoil (leaning depth), mm	8	mm
CprCompEvent	20030	compHandposXiphoid	0
CprCompEvent	20030	compHandposError	0
CprCompEvent	20030	compIncompleteRelease	1
CprCompEvent	20030	compression rate, /min	109
CprCompEvent	20610	endTime	20940
CprCompEvent	20610	compression depth, mm	63	mm
CprCompEvent	20610	compPeakTime	20780	ms
CprCompEvent	20610	compInstantaneousPeriod	540	ms
CprCompEvent	20610	compAbsolutePeakDepth	63	mm
CprCompEvent	20610	compLeaningDepth	8	mm
CprCompEvent	20610	compression recoil (leaning depth), mm	8	mm
CprCompEvent	20610	compHandposXiphoid	0
CprCompEvent	20610	compHandposError	0
CprCompEvent	20610	compIncompleteRelease	1
CprCompEvent	20610	compression rate, /min	109
CprCompEvent	21220	endTime	21500
CprCompEvent	21220	compression depth, mm	62	mm
CprCompEvent	21220	compPeakTime	21370	ms
CprCompEvent	21220	compInstantaneousPeriod	600	ms
CprCompEvent	21220	compAbsolutePeakDepth	62	mm
CprCompEvent	21220	compLeaningDepth	8	mm
CprCompEvent	21220	compression recoil (leaning depth), mm	8	mm
CprCompEvent	21220	compHandposXiphoid	0
CprCompEvent	21220	compHandposError	0
CprCompEvent	21220	compIncompleteRelease	1
CprCompEvent	21220	compression rate, /min	103
CprCompEvent	21730	endTime	21980
CprCompEvent	21730	compression depth, mm	62	mm
CprCompEvent	21730	compPeakTime	21870	ms
CprCompEvent	21730	compInstantaneousPeriod	500	ms
CprCompEvent	21730	compAbsolutePeakDepth	62	mm
CprCompEvent	21730	compLeaningDepth	8	mm
CprCompEvent	21730	compression recoil (leaning depth), mm	7	mm
CprCompEvent	21730	compHandposXiphoid	0
CprCompEvent	21730	compHandposError	0
CprCompEvent	21730	compIncompleteRelease	1
CprCompEvent	21730	compression rate, /min	112
CprCompEvent	22170	endTime	22510
CprCompEvent	22170	compression depth, mm	63	mm
CprCompEvent	22170	compPeakTime	22370	ms
CprCompEvent	22170	compInstantaneousPeriod	500	ms
CprCompEvent	22170	compAbsolutePeakDepth	63	mm
CprCompEvent	22170	compLeaningDepth	7	mm
CprCompEvent	22170	compression recoil (leaning depth), mm	8	mm
CprCompEvent	22170	compHandposXiphoid	0
CprCompEvent	22170	compHandposError	0
CprCompEvent	22170	compIncompleteRelease	1
CprCompEvent	22170	compression rate, /min	115
CprCompEvent	22770	endTime	23070
CprCompEvent	22770	compression depth, mm	61	mm
CprCompEvent	22770	compPeakTime	22930	ms
CprCompEvent	22770	compInstantaneousPeriod	560	ms
CprCompEvent	22770	compAbsolutePeakDepth	61	mm
CprCompEvent	22770	compLeaningDepth	8	mm
CprCompEvent	22770	compression recoil (leaning depth), mm	8	mm
CprCompEvent	22770	compHandposXiphoid	0
CprCompEvent	22770	compHandposError	0
CprCompEvent	22770	compIncompleteRelease	1
CprCompEvent	22770	compression rate, /min	118
CprCompEvent	23310	endTime	23580
CprCompEvent	23310	compression depth, mm	62	mm
CprCompEvent	23310	compPeakTime	23460	ms
CprCompEvent	23310	compInstantaneousPeriod	530	ms
CprCompEvent	23310	compAbsolutePeakDepth	62	mm
CprCompEvent	23310	compLeaningDepth	8	mm
CprCompEvent	23310	compression recoil (leaning depth), mm	8	mm
CprCompEvent	23310	compHandposXiphoid	0
CprCompEvent	23310	compHandposError	0
CprCompEvent	23310	compIncompleteRelease	1
CprCompEvent	23310	compression rate, /min	113
CprCompEvent	23880	endTime	24140
CprCompEvent	23880	compression depth, mm	64	mm
CprCompEvent	23880	compPeakTime	23990	ms
CprCompEvent	23880	compInstantaneousPeriod	520	ms
CprCompEvent	23880	compAbsolutePeakDepth	64	mm
CprCompEvent	23880	compLeaningDepth	8	mm
CprCompEvent	23880	compression recoil (leaning depth), mm	8	mm
CprCompEvent	23880	compHandposXiphoid	0
CprCompEvent	23880	compHandposError	0
CprCompEvent	23880	compIncompleteRelease	1
CprCompEvent	23880	compression rate, /min	110
CprCompEvent	24370	endTime	24680
CprCompEvent	24370	compression depth, mm	63	mm
CprCompEvent	24370	compPeakTime	24500	ms
CprCompEvent	24370	compInstantaneousPeriod	520	ms
CprCompEvent	24370	compAbsolutePeakDepth	63	mm
CprCompEvent	24370	compLeaningDepth	8	mm
CprCompEvent	24370	compression recoil (leaning depth), mm	8	mm
CprCompEvent	24370	compHandposXiphoid	0
CprCompEvent	24370	compHandposError	0
CprCompEvent	24370	compIncompleteRelease	1
CprCompEvent	24370	compression rate, /min	113
CprCompEvent	24930	endTime	25240
CprCompEvent	24930	compression depth, mm	63	mm
CprCompEvent	24930	compPeakTime	25090	ms
CprCompEvent	24930	compInstantaneousPeriod	590	ms
CprCompEvent	24930	compAbsolutePeakDepth	63	mm
CprCompEvent	24930	compLeaningDepth	8	mm
CprCompEvent	24930	compression recoil (leaning depth), mm	8	mm
CprCompEvent	24930	compHandposXiphoid	0
CprCompEvent	24930	compHandposError	0
CprCompEvent	24930	compIncompleteRelease	1
CprCompEvent	24930	compression rate, /min	110
CprCompEvent	25440	endTime	25760
CprCompEvent	25440	compression depth, mm	64	mm
CprCompEvent	25440	compPeakTime	25600	ms
CprCompEvent	25440	compInstantaneousPeriod	510	ms
CprCompEvent	25440	compAbsolutePeakDepth	64	mm
CprCompEvent	25440	compLeaningDepth	8	mm
CprCompEvent	25440	compression recoil (leaning depth), mm	8	mm
CprCompEvent	25440	compHandposXiphoid	0
CprCompEvent	25440	compHandposError	0
CprCompEvent	25440	compIncompleteRelease	1
CprCompEvent	25440	compression rate, /min	111
CprCompEvent	26000	endTime	26290
CprCompEvent	26000	compression depth, mm	62	mm
CprCompEvent	26000	compPeakTime	26180	ms
CprCompEvent	26000	compInstantaneousPeriod	570	ms
CprCompEvent	26000	compAbsolutePeakDepth	62	mm
CprCompEvent	26000	compLeaningDepth	8	mm
CprCompEvent	26000	compression recoil (leaning depth), mm	8	mm
CprCompEvent	26000	compHandposXiphoid	0
CprCompEvent	26000	compHandposError	0
CprCompEvent	26000	compIncompleteRelease	1
CprCompEvent	26000	compression rate, /min	109
CprCompEvent	26530	endTime	26840
CprCompEvent	26530	compression depth, mm	62	mm
CprCompEvent	26530	compPeakTime	26700	ms
CprCompEvent	26530	compInstantaneousPeriod	520	ms
CprCompEvent	26530	compAbsolutePeakDepth	62	mm
CprCompEvent	26530	compLeaningDepth	8	mm
CprCompEvent	26530	compression recoil (leaning depth), mm	7	mm
CprCompEvent	26530	compHandposXiphoid	0
CprCompEvent	26530	compHandposError	0
CprCompEvent	26530	compIncompleteRelease	1
CprCompEvent	26530	compression rate, /min	111
CprCompEvent	27070	endTime	27400
CprCompEvent	27070	compression depth, mm	62	mm
CprCompEvent	27070	compPeakTime	27280	ms
CprCompEvent	27070	compInstantaneousPeriod	580	ms
CprCompEvent	27070	compAbsolutePeakDepth	62	mm
CprCompEvent	27070	compLeaningDepth	7	mm
CprCompEvent	27070	compression recoil (leaning depth), mm	7	mm
CprCompEvent	27070	compHandposXiphoid	0
CprCompEvent	27070	compHandposError	0
CprCompEvent	27070	compIncompleteRelease	1
CprCompEvent	27070	compression rate, /min	107
CprCompEvent	27610	endTime	27940
CprCompEvent	27610	compression depth, mm	62	mm
CprCompEvent	27610	compPeakTime	27810	ms
CprCompEvent	27610	compInstantaneousPeriod	530	ms
CprCompEvent	27610	compAbsolutePeakDepth	62	mm
CprCompEvent	27610	compLeaningDepth	7	mm
CprCompEvent	27610	compression recoil (leaning depth), mm	7	mm
CprCompEvent	27610	compHandposXiphoid	0
CprCompEvent	27610	compHandposError	0
CprCompEvent	27610	compIncompleteRelease	1
CprCompEvent	27610	compression rate, /min	109
CprCompEvent	28140	endTime	28490
CprCompEvent	28140	compression depth, mm	63	mm
CprCompEvent	28140	compPeakTime	28340	ms
CprCompEvent	28140	compInstantaneousPeriod	540	ms
CprCompEvent	28140	compAbsolutePeakDepth	63	mm
CprCompEvent	28140	compLeaningDepth	7	mm
CprCompEvent	28140	compression recoil (leaning depth), mm	8	mm
CprCompEvent	28140	compHandposXiphoid	0
CprCompEvent	28140	compHandposError	0
CprCompEvent	28140	compIncompleteRelease	1
CprCompEvent	28140	compression rate, /min	109
CprCompEvent	28670	endTime	29020
CprCompEvent	28670	compression depth, mm	62	mm
CprCompEvent	28670	compPeakTime	28880	ms
CprCompEvent	28670	compInstantaneousPeriod	540	ms
CprCompEvent	28670	compAbsolutePeakDepth	62	mm
CprCompEvent	28670	compLeaningDepth	8	mm
CprCompEvent	28670	compression recoil (leaning depth), mm	9	mm
CprCompEvent	28670	compHandposXiphoid	0
CprCompEvent	28670	compHandposError	0
CprCompEvent	28670	compIncompleteRelease	1
CprCompEvent	28670	compression rate, /min	111
CprCompEvent	29190	endTime	29540
CprCompEvent	29190	compression depth, mm	64	mm
CprCompEvent	29190	compPeakTime	29380	ms
CprCompEvent	29190	compInstantaneousPeriod	500	ms
CprCompEvent	29190	compAbsolutePeakDepth	64	mm
CprCompEvent	29190	compLeaningDepth	9	mm
CprCompEvent	29190	compression recoil (leaning depth), mm	8	mm
CprCompEvent	29190	compHandposXiphoid	0
CprCompEvent	29190	compHandposError	0
CprCompEvent	29190	compIncompleteRelease	1
CprCompEvent	29190	compression rate, /min	114
CprCompEvent	29730	endTime	30120
CprCompEvent	29730	compression depth, mm	64	mm
CprCompEvent	29730	compPeakTime	29940	ms
CprCompEvent	29730	compInstantaneousPeriod	560	ms
CprCompEvent	29730	compAbsolutePeakDepth	64	mm
CprCompEvent	29730	compLeaningDepth	8	mm
CprCompEvent	29730	compression recoil (leaning depth), mm	8	mm
CprCompEvent	29730	compHandposXiphoid	0
CprCompEvent	29730	compHandposError	0
CprCompEvent	29730	compIncompleteRelease	1
CprCompEvent	29730	compression rate, /min	112
CprCompEvent	30270	endTime	30620
CprCompEvent	30270	compression depth, mm	61	mm
CprCompEvent	30270	compPeakTime	30450	ms
CprCompEvent	30270	compInstantaneousPeriod	510	ms
CprCompEvent	30270	compAbsolutePeakDepth	61	mm
CprCompEvent	30270	compLeaningDepth	8	mm
CprCompEvent	30270	compression recoil (leaning depth), mm	8	mm
CprCompEvent	30270	compHandposXiphoid	0
CprCompEvent	30270	compHandposError	0
CprCompEvent	30270	compIncompleteRelease	1
CprCompEvent	30270	compression rate, /min	115
CprCompEvent	30830	endTime	31120
CprCompEvent	30830	compression depth, mm	63	mm
CprCompEvent	30830	compPeakTime	30980	ms
CprCompEvent	30830	compInstantaneousPeriod	530	ms
CprCompEvent	30830	compAbsolutePeakDepth	63	mm
CprCompEvent	30830	compLeaningDepth	8	mm
CprCompEvent	30830	compression recoil (leaning depth), mm	8	mm
CprCompEvent	30830	compHandposXiphoid	0
CprCompEvent	30830	compHandposError	0
CprCompEvent	30830	compIncompleteRelease	1
CprCompEvent	30830	compression rate, /min	112
CprCompEvent	31410	endTime	31680
CprCompEvent	31410	compression depth, mm	63	mm
CprCompEvent	31410	compPeakTime	31530	ms
CprCompEvent	31410	compInstantaneousPeriod	550	ms
CprCompEvent	31410	compAbsolutePeakDepth	63	mm
CprCompEvent	31410	compLeaningDepth	8	mm
CprCompEvent	31410	compression recoil (leaning depth), mm	8	mm
CprCompEvent	31410	compHandposXiphoid	0
CprCompEvent	31410	compHandposError	0
CprCompEvent	31410	compIncompleteRelease	1
CprCompEvent	31410	compression rate, /min	114
CprCompEvent	31910	endTime	32240
CprCompEvent	31910	compression depth, mm	64	mm
CprCompEvent	31910	compPeakTime	32060	ms
CprCompEvent	31910	compInstantaneousPeriod	530	ms
CprCompEvent	31910	compAbsolutePeakDepth	64	mm
CprCompEvent	31910	compLeaningDepth	8	mm
CprCompEvent	31910	compression recoil (leaning depth), mm	8	mm
CprCompEvent	31910	compHandposXiphoid	0
CprCompEvent	31910	compHandposError	0
CprCompEvent	31910	compIncompleteRelease	1
CprCompEvent	31910	compression rate, /min	111
CprCompEvent	32490	endTime	32740
CprCompEvent	32490	compression depth, mm	63	mm
CprCompEvent	32490	compPeakTime	32600	ms
CprCompEvent	32490	compInstantaneousPeriod	540	ms
CprCompEvent	32490	compAbsolutePeakDepth	63	mm
CprCompEvent	32490	compLeaningDepth	8	mm
CprCompEvent	32490	compression recoil (leaning depth), mm	8	mm
CprCompEvent	32490	compHandposXiphoid	0
CprCompEvent	32490	compHandposError	0
CprCompEvent	32490	compIncompleteRelease	1
CprCompEvent	32490	compression rate, /min	111
CprCompEvent	33010	endTime	33300
CprCompEvent	33010	compression depth, mm	62	mm
CprCompEvent	33010	compPeakTime	33160	ms
CprCompEvent	33010	compInstantaneousPeriod	560	ms
CprCompEvent	33010	compAbsolutePeakDepth	62	mm
CprCompEvent	33010	compLeaningDepth	8	mm
CprCompEvent	33010	compression recoil (leaning depth), mm	8	mm
CprCompEvent	33010	compHandposXiphoid	0
CprCompEvent	33010	compHandposError	0
CprCompEvent	33010	compIncompleteRelease	1
CprCompEvent	33010	compression rate, /min	108
CprCompEvent	33570	endTime	33830
CprCompEvent	33570	compression depth, mm	61	mm
CprCompEvent	33570	compPeakTime	33670	ms
CprCompEvent	33570	compInstantaneousPeriod	510	ms
CprCompEvent	33570	compAbsolutePeakDepth	61	mm
CprCompEvent	33570	compLeaningDepth	8	mm
CprCompEvent	33570	compression recoil (leaning depth), mm	7	mm
CprCompEvent	33570	compHandposXiphoid	0
CprCompEvent	33570	compHandposError	0
CprCompEvent	33570	compIncompleteRelease	1
CprCompEvent	33570	compression rate, /min	113
CprCompEvent	34030	endTime	34380
CprCompEvent	34030	compression depth, mm	63	mm
CprCompEvent	34030	compPeakTime	34220	ms
CprCompEvent	34030	compInstantaneousPeriod	550	ms
CprCompEvent	34030	compAbsolutePeakDepth	63	mm
CprCompEvent	34030	compLeaningDepth	7	mm
CprCompEvent	34030	compression recoil (leaning depth), mm	8	mm
CprCompEvent	34030	compHandposXiphoid	0
CprCompEvent	34030	compHandposError	0
CprCompEvent	34030	compIncompleteRelease	1
CprCompEvent	34030	compression rate, /min	111
CprCompEvent	34650	endTime	34920
CprCompEvent	34650	compression depth, mm	60	mm
CprCompEvent	34650	compPeakTime	34780	ms
CprCompEvent	34650	compInstantaneousPeriod	560	ms
CprCompEvent	34650	compAbsolutePeakDepth	60	mm
CprCompEvent	34650	compLeaningDepth	8	mm
CprCompEvent	34650	compression recoil (leaning depth), mm	8	mm
CprCompEvent	34650	compHandposXiphoid	0
CprCompEvent	34650	compHandposError	0
CprCompEvent	34650	compIncompleteRelease	1
CprCompEvent	34650	compression rate, /min	113
CprCompEvent	35130	endTime	35600
CprCompEvent	35130	compression depth, mm	64	mm
CprCompEvent	35130	compPeakTime	35270	ms
CprCompEvent	35130	compInstantaneousPeriod	490	ms
CprCompEvent	35130	compAbsolutePeakDepth	64	mm
CprCompEvent	35130	compLeaningDepth	8	mm
CprCompEvent	35130	compression recoil (leaning depth), mm	8	mm
CprCompEvent	35130	compHandposXiphoid	0
CprCompEvent	35130	compHandposError	0
CprCompEvent	35130	compIncompleteRelease	1
CprCompEvent	35130	compression rate, /min	113
CprCompEvent	35680	endTime	36070
CprCompEvent	35680	compression depth, mm	60	mm
CprCompEvent	35680	compPeakTime	35830	ms
CprCompEvent	35680	compInstantaneousPeriod	550	ms
CprCompEvent	35680	compAbsolutePeakDepth	60	mm
CprCompEvent	35680	compLeaningDepth	8	mm
CprCompEvent	35680	compression recoil (leaning depth), mm	7	mm
CprCompEvent	35680	compHandposXiphoid	0
CprCompEvent	35680	compHandposError	0
CprCompEvent	35680	compIncompleteRelease	1
CprCompEvent	35680	compression rate, /min	113
CprCompEvent	36170	endTime	36540
CprCompEvent	36170	compression depth, mm	59	mm
CprCompEvent	36170	compPeakTime	36380	ms
CprCompEvent	36170	compInstantaneousPeriod	550	ms
CprCompEvent	36170	compAbsolutePeakDepth	59	mm
CprCompEvent	36170	compLeaningDepth	7	mm
CprCompEvent	36170	compression recoil (leaning depth), mm	7	mm
CprCompEvent	36170	compHandposXiphoid	0
CprCompEvent	36170	compHandposError	0
CprCompEvent	36170	compIncompleteRelease	1
CprCompEvent	36170	compression rate, /min	112
CprCompEvent	36760	endTime	37050
CprCompEvent	36760	compression depth, mm	61	mm
CprCompEvent	36760	compPeakTime	36920	ms
CprCompEvent	36760	compInstantaneousPeriod	540	ms
CprCompEvent	36760	compAbsolutePeakDepth	61	mm
CprCompEvent	36760	compLeaningDepth	7	mm
CprCompEvent	36760	compression recoil (leaning depth), mm	8	mm
CprCompEvent	36760	compHandposXiphoid	0
CprCompEvent	36760	compHandposError	0
CprCompEvent	36760	compIncompleteRelease	1
CprCompEvent	36760	compression rate, /min	108
CprCompEvent	37310	endTime	37540
CprCompEvent	37310	compression depth, mm	59	mm
CprCompEvent	37310	compPeakTime	37420	ms
CprCompEvent	37310	compInstantaneousPeriod	500	ms
CprCompEvent	37310	compAbsolutePeakDepth	59	mm
CprCompEvent	37310	compLeaningDepth	8	mm
CprCompEvent	37310	compression recoil (leaning depth), mm	8	mm
CprCompEvent	37310	compHandposXiphoid	0
CprCompEvent	37310	compHandposError	0
CprCompEvent	37310	compIncompleteRelease	1
CprCompEvent	37310	compression rate, /min	113
CprCompEvent	37850	endTime	38140
CprCompEvent	37850	compression depth, mm	60	mm
CprCompEvent	37850	compPeakTime	37990	ms
CprCompEvent	37850	compInstantaneousPeriod	570	ms
CprCompEvent	37850	compAbsolutePeakDepth	60	mm
CprCompEvent	37850	compLeaningDepth	8	mm
CprCompEvent	37850	compression recoil (leaning depth), mm	8	mm
CprCompEvent	37850	compHandposXiphoid	0
CprCompEvent	37850	compHandposError	0
CprCompEvent	37850	compIncompleteRelease	1
CprCompEvent	37850	compression rate, /min	114
CprCompEvent	38370	endTime	38680
CprCompEvent	38370	compression depth, mm	63	mm
CprCompEvent	38370	compPeakTime	38510	ms
CprCompEvent	38370	compInstantaneousPeriod	520	ms
CprCompEvent	38370	compAbsolutePeakDepth	63	mm
CprCompEvent	38370	compLeaningDepth	8	mm
CprCompEvent	38370	compression recoil (leaning depth), mm	8	mm
CprCompEvent	38370	compHandposXiphoid	0
CprCompEvent	38370	compHandposError	0
CprCompEvent	38370	compIncompleteRelease	1
CprCompEvent	38370	compression rate, /min	114
CprCompEvent	38850	endTime	39180
CprCompEvent	38850	compression depth, mm	62	mm
CprCompEvent	38850	compPeakTime	39040	ms
CprCompEvent	38850	compInstantaneousPeriod	530	ms
CprCompEvent	38850	compAbsolutePeakDepth	62	mm
CprCompEvent	38850	compLeaningDepth	8	mm
CprCompEvent	38850	compression recoil (leaning depth), mm	8	mm
CprCompEvent	38850	compHandposXiphoid	0
CprCompEvent	38850	compHandposError	0
CprCompEvent	38850	compIncompleteRelease	1
CprCompEvent	38850	compression rate, /min	111
CprCompEvent	39450	endTime	39760
CprCompEvent	39450	compression depth, mm	63	mm
CprCompEvent	39450	compPeakTime	39580	ms
CprCompEvent	39450	compInstantaneousPeriod	540	ms
CprCompEvent	39450	compAbsolutePeakDepth	63	mm
CprCompEvent	39450	compLeaningDepth	8	mm
CprCompEvent	39450	compression recoil (leaning depth), mm	8	mm
CprCompEvent	39450	compHandposXiphoid	0
CprCompEvent	39450	compHandposError	0
CprCompEvent	39450	compIncompleteRelease	1
CprCompEvent	39450	compression rate, /min	112
CprCompEvent	39930	endTime	40290
CprCompEvent	39930	compression depth, mm	63	mm
CprCompEvent	39930	compPeakTime	40120	ms
CprCompEvent	39930	compInstantaneousPeriod	540	ms
CprCompEvent	39930	compAbsolutePeakDepth	63	mm
CprCompEvent	39930	compLeaningDepth	8	mm
CprCompEvent	39930	compression recoil (leaning depth), mm	8	mm
CprCompEvent	39930	compHandposXiphoid	0
CprCompEvent	39930	compHandposError	0
CprCompEvent	39930	compIncompleteRelease	1
CprCompEvent	39930	compression rate, /min	111
CprCompEvent	40460	endTime	40800
CprCompEvent	40460	compression depth, mm	62	mm
CprCompEvent	40460	compPeakTime	40640	ms
CprCompEvent	40460	compInstantaneousPeriod	530	ms
CprCompEvent	40460	compAbsolutePeakDepth	62	mm
CprCompEvent	40460	compLeaningDepth	8	mm
CprCompEvent	40460	compression recoil (leaning depth), mm	8	mm
CprCompEvent	40460	compHandposXiphoid	0
CprCompEvent	40460	compHandposError	0
CprCompEvent	40460	compIncompleteRelease	1
CprCompEvent	40460	compression rate, /min	111
CprCompEvent	41070	endTime	41330
CprCompEvent	41070	compression depth, mm	62	mm
CprCompEvent	41070	compPeakTime	41180	ms
CprCompEvent	41070	compInstantaneousPeriod	530	ms
CprCompEvent	41070	compAbsolutePeakDepth	62	mm
CprCompEvent	41070	compLeaningDepth	8	mm
CprCompEvent	41070	compression recoil (leaning depth), mm	8	mm
CprCompEvent	41070	compHandposXiphoid	0
CprCompEvent	41070	compHandposError	0
CprCompEvent	41070	compIncompleteRelease	1
CprCompEvent	41070	compression rate, /min	113
CprCompEvent	41580	endTime	41970
CprCompEvent	41580	compression depth, mm	63	mm
CprCompEvent	41580	compPeakTime	41700	ms
CprCompEvent	41580	compInstantaneousPeriod	530	ms
CprCompEvent	41580	compAbsolutePeakDepth	63	mm
CprCompEvent	41580	compLeaningDepth	8	mm
CprCompEvent	41580	compression recoil (leaning depth), mm	8	mm
CprCompEvent	41580	compHandposXiphoid	0
CprCompEvent	41580	compHandposError	0
CprCompEvent	41580	compIncompleteRelease	1
CprCompEvent	41580	compression rate, /min	113
CprCompEvent	42140	endTime	42500
CprCompEvent	42140	compression depth, mm	61	mm
CprCompEvent	42140	compPeakTime	42260	ms
CprCompEvent	42140	compInstantaneousPeriod	560	ms
CprCompEvent	42140	compAbsolutePeakDepth	61	mm
CprCompEvent	42140	compLeaningDepth	8	mm
CprCompEvent	42140	compression recoil (leaning depth), mm	8	mm
CprCompEvent	42140	compHandposXiphoid	0
CprCompEvent	42140	compHandposError	0
CprCompEvent	42140	compIncompleteRelease	1
CprCompEvent	42140	compression rate, /min	111
CprCompEvent	42680	endTime	43030
CprCompEvent	42680	compression depth, mm	62	mm
CprCompEvent	42680	compPeakTime	42800	ms
CprCompEvent	42680	compInstantaneousPeriod	530	ms
CprCompEvent	42680	compAbsolutePeakDepth	62	mm
CprCompEvent	42680	compLeaningDepth	8	mm
CprCompEvent	42680	compression recoil (leaning depth), mm	8	mm
CprCompEvent	42680	compHandposXiphoid	0
CprCompEvent	42680	compHandposError	0
CprCompEvent	42680	compIncompleteRelease	1
CprCompEvent	42680	compression rate, /min	111
CprCompEvent	43200	endTime	43510
CprCompEvent	43200	compression depth, mm	63	mm
CprCompEvent	43200	compPeakTime	43330	ms
CprCompEvent	43200	compInstantaneousPeriod	540	ms
CprCompEvent	43200	compAbsolutePeakDepth	63	mm
CprCompEvent	43200	compLeaningDepth	8	mm
CprCompEvent	43200	compression recoil (leaning depth), mm	8	mm
CprCompEvent	43200	compHandposXiphoid	0
CprCompEvent	43200	compHandposError	0
CprCompEvent	43200	compIncompleteRelease	1
CprCompEvent	43200	compression rate, /min	109
CprCompEvent	43650	endTime	44020
CprCompEvent	43650	compression depth, mm	63	mm
CprCompEvent	43650	compPeakTime	43860	ms
CprCompEvent	43650	compInstantaneousPeriod	530	ms
CprCompEvent	43650	compAbsolutePeakDepth	63	mm
CprCompEvent	43650	compLeaningDepth	8	mm
CprCompEvent	43650	compression recoil (leaning depth), mm	8	mm
CprCompEvent	43650	compHandposXiphoid	0
CprCompEvent	43650	compHandposError	0
CprCompEvent	43650	compIncompleteRelease	1
CprCompEvent	43650	compression rate, /min	112
CprCompEvent	44170	endTime	44520
CprCompEvent	44170	compression depth, mm	63	mm
CprCompEvent	44170	compPeakTime	44380	ms
CprCompEvent	44170	compInstantaneousPeriod	520	ms
CprCompEvent	44170	compAbsolutePeakDepth	63	mm
CprCompEvent	44170	compLeaningDepth	8	mm
CprCompEvent	44170	compression recoil (leaning depth), mm	8	mm
CprCompEvent	44170	compHandposXiphoid	0
CprCompEvent	44170	compHandposError	0
CprCompEvent	44170	compIncompleteRelease	1
CprCompEvent	44170	compression rate, /min	112
CprCompEvent	44730	endTime	45100
CprCompEvent	44730	compression depth, mm	58	mm
CprCompEvent	44730	compPeakTime	44940	ms
CprCompEvent	44730	compInstantaneousPeriod	560	ms
CprCompEvent	44730	compAbsolutePeakDepth	58	mm
CprCompEvent	44730	compLeaningDepth	8	mm
CprCompEvent	44730	compression recoil (leaning depth), mm	8	mm
CprCompEvent	44730	compHandposXiphoid	0
CprCompEvent	44730	compHandposError	0
CprCompEvent	44730	compIncompleteRelease	1
CprCompEvent	44730	compression rate, /min	111
CprCompEvent	45350	endTime	45620
CprCompEvent	45350	compression depth, mm	62	mm
CprCompEvent	45350	compPeakTime	45460	ms
CprCompEvent	45350	compInstantaneousPeriod	520	ms
CprCompEvent	45350	compAbsolutePeakDepth	62	mm
CprCompEvent	45350	compLeaningDepth	8	mm
CprCompEvent	45350	compression recoil (leaning depth), mm	8	mm
CprCompEvent	45350	compHandposXiphoid	0
CprCompEvent	45350	compHandposError	0
CprCompEvent	45350	compIncompleteRelease	1
CprCompEvent	45350	compression rate, /min	112
CprCompEvent	45850	endTime	46280
CprCompEvent	45850	compression depth, mm	61	mm
CprCompEvent	45850	compPeakTime	46030	ms
CprCompEvent	45850	compInstantaneousPeriod	570	ms
CprCompEvent	45850	compAbsolutePeakDepth	61	mm
CprCompEvent	45850	compLeaningDepth	8	mm
CprCompEvent	45850	compression recoil (leaning depth), mm	8	mm
CprCompEvent	45850	compHandposXiphoid	0
CprCompEvent	45850	compHandposError	0
CprCompEvent	45850	compIncompleteRelease	1
CprCompEvent	45850	compression rate, /min	109
CprCompEvent	46410	endTime	46700
CprCompEvent	46410	compression depth, mm	61	mm
CprCompEvent	46410	compPeakTime	46540	ms
CprCompEvent	46410	compInstantaneousPeriod	510	ms
CprCompEvent	46410	compAbsolutePeakDepth	61	mm
CprCompEvent	46410	compLeaningDepth	8	mm
CprCompEvent	46410	compression recoil (leaning depth), mm	7	mm
CprCompEvent	46410	compHandposXiphoid	0
CprCompEvent	46410	compHandposError	0
CprCompEvent	46410	compIncompleteRelease	1
CprCompEvent	46410	compression rate, /min	112
CprCompEvent	46920	endTime	47320
CprCompEvent	46920	compression depth, mm	59	mm
CprCompEvent	46920	compPeakTime	47110	ms
CprCompEvent	46920	compInstantaneousPeriod	560	ms
CprCompEvent	46920	compAbsolutePeakDepth	59	mm
CprCompEvent	46920	compLeaningDepth	7	mm
CprCompEvent	46920	compression recoil (leaning depth), mm	8	mm
CprCompEvent	46920	compHandposXiphoid	0
CprCompEvent	46920	compHandposError	0
CprCompEvent	46920	compIncompleteRelease	1
CprCompEvent	46920	compression rate, /min	109
CprCompEvent	47490	endTime	47780
CprCompEvent	47490	compression depth, mm	62	mm
CprCompEvent	47490	compPeakTime	47640	ms
CprCompEvent	47490	compInstantaneousPeriod	530	ms
CprCompEvent	47490	compAbsolutePeakDepth	62	mm
CprCompEvent	47490	compLeaningDepth	8	mm
CprCompEvent	47490	compression recoil (leaning depth), mm	7	mm
CprCompEvent	47490	compHandposXiphoid	0
CprCompEvent	47490	compHandposError	0
CprCompEvent	47490	compIncompleteRelease	1
CprCompEvent	47490	compression rate, /min	111
CprCompEvent	47960	endTime	48370
CprCompEvent	47960	compression depth, mm	62	mm
CprCompEvent	47960	compPeakTime	48150	ms
CprCompEvent	47960	compInstantaneousPeriod	520	ms
CprCompEvent	47960	compAbsolutePeakDepth	62	mm
CprCompEvent	47960	compLeaningDepth	7	mm
CprCompEvent	47960	compression recoil (leaning depth), mm	8	mm
CprCompEvent	47960	compHandposXiphoid	0
CprCompEvent	47960	compHandposError	0
CprCompEvent	47960	compIncompleteRelease	1
CprCompEvent	47960	compression rate, /min	111
CprCompEvent	48570	endTime	48860
CprCompEvent	48570	compression depth, mm	60	mm
CprCompEvent	48570	compPeakTime	48700	ms
CprCompEvent	48570	compInstantaneousPeriod	550	ms
CprCompEvent	48570	compAbsolutePeakDepth	60	mm
CprCompEvent	48570	compLeaningDepth	8	mm
CprCompEvent	48570	compression recoil (leaning depth), mm	7	mm
CprCompEvent	48570	compHandposXiphoid	0
CprCompEvent	48570	compHandposError	0
CprCompEvent	48570	compIncompleteRelease	1
CprCompEvent	48570	compression rate, /min	112
CprCompEvent	49050	endTime	49380
CprCompEvent	49050	compression depth, mm	60	mm
CprCompEvent	49050	compPeakTime	49220	ms
CprCompEvent	49050	compInstantaneousPeriod	520	ms
CprCompEvent	49050	compAbsolutePeakDepth	60	mm
CprCompEvent	49050	compLeaningDepth	7	mm
CprCompEvent	49050	compression recoil (leaning depth), mm	8	mm
CprCompEvent	49050	compHandposXiphoid	0
CprCompEvent	49050	compHandposError	0
CprCompEvent	49050	compIncompleteRelease	1
CprCompEvent	49050	compression rate, /min	113
CprCompEvent	49590	endTime	49940
CprCompEvent	49590	compression depth, mm	61	mm
CprCompEvent	49590	compPeakTime	49780	ms
CprCompEvent	49590	compInstantaneousPeriod	560	ms
CprCompEvent	49590	compAbsolutePeakDepth	61	mm
CprCompEvent	49590	compLeaningDepth	8	mm
CprCompEvent	49590	compression recoil (leaning depth), mm	8	mm
CprCompEvent	49590	compHandposXiphoid	0
CprCompEvent	49590	compHandposError	0
CprCompEvent	49590	compIncompleteRelease	1
CprCompEvent	49590	compression rate, /min	110
CprCompEvent	50220	endTime	50520
CprCompEvent	50220	compression depth, mm	62	mm
CprCompEvent	50220	compPeakTime	50360	ms
CprCompEvent	50220	compInstantaneousPeriod	580	ms
CprCompEvent	50220	compAbsolutePeakDepth	62	mm
CprCompEvent	50220	compLeaningDepth	8	mm
CprCompEvent	50220	compression recoil (leaning depth), mm	8	mm
CprCompEvent	50220	compHandposXiphoid	0
CprCompEvent	50220	compHandposError	0
CprCompEvent	50220	compIncompleteRelease	1
CprCompEvent	50220	compression rate, /min	108
CprCompEvent	50780	endTime	51090
CprCompEvent	50780	compression depth, mm	60	mm
CprCompEvent	50780	compPeakTime	50910	ms
CprCompEvent	50780	compInstantaneousPeriod	540	ms
CprCompEvent	50780	compAbsolutePeakDepth	60	mm
CprCompEvent	50780	compLeaningDepth	8	mm
CprCompEvent	50780	compression recoil (leaning depth), mm	8	mm
CprCompEvent	50780	compHandposXiphoid	0
CprCompEvent	50780	compHandposError	0
CprCompEvent	50780	compIncompleteRelease	1
CprCompEvent	50780	compression rate, /min	107
CprCompEvent	51270	endTime	51620
CprCompEvent	51270	compression depth, mm	61	mm
CprCompEvent	51270	compPeakTime	51480	ms
CprCompEvent	51270	compInstantaneousPeriod	570	ms
CprCompEvent	51270	compAbsolutePeakDepth	61	mm
CprCompEvent	51270	compLeaningDepth	8	mm
CprCompEvent	51270	compression recoil (leaning depth), mm	8	mm
CprCompEvent	51270	compHandposXiphoid	0
CprCompEvent	51270	compHandposError	0
CprCompEvent	51270	compIncompleteRelease	1
CprCompEvent	51270	compression rate, /min	106
CprCompEvent	51810	endTime	52160
CprCompEvent	51810	compression depth, mm	62	mm
CprCompEvent	51810	compPeakTime	51990	ms
CprCompEvent	51810	compInstantaneousPeriod	510	ms
CprCompEvent	51810	compAbsolutePeakDepth	62	mm
CprCompEvent	51810	compLeaningDepth	8	mm
CprCompEvent	51810	compression recoil (leaning depth), mm	8	mm
CprCompEvent	51810	compHandposXiphoid	0
CprCompEvent	51810	compHandposError	0
CprCompEvent	51810	compIncompleteRelease	1
CprCompEvent	51810	compression rate, /min	112
CprCompEvent	52310	endTime	52660
CprCompEvent	52310	compression depth, mm	61	mm
CprCompEvent	52310	compPeakTime	52510	ms
CprCompEvent	52310	compInstantaneousPeriod	520	ms
CprCompEvent	52310	compAbsolutePeakDepth	61	mm
CprCompEvent	52310	compLeaningDepth	8	mm
CprCompEvent	52310	compression recoil (leaning depth), mm	8	mm
CprCompEvent	52310	compHandposXiphoid	0
CprCompEvent	52310	compHandposError	0
CprCompEvent	52310	compIncompleteRelease	1
CprCompEvent	52310	compression rate, /min	112
CprCompEvent	52860	endTime	53200
CprCompEvent	52860	compression depth, mm	61	mm
CprCompEvent	52860	compPeakTime	53040	ms
CprCompEvent	52860	compInstantaneousPeriod	540	ms
CprCompEvent	52860	compAbsolutePeakDepth	61	mm
CprCompEvent	52860	compLeaningDepth	8	mm
CprCompEvent	52860	compression recoil (leaning depth), mm	8	mm
CprCompEvent	52860	compHandposXiphoid	0
CprCompEvent	52860	compHandposError	0
CprCompEvent	52860	compIncompleteRelease	1
CprCompEvent	52860	compression rate, /min	114
CprCompEvent	53430	endTime	53780
CprCompEvent	53430	compression depth, mm	61	mm
CprCompEvent	53430	compPeakTime	53580	ms
CprCompEvent	53430	compInstantaneousPeriod	540	ms
CprCompEvent	53430	compAbsolutePeakDepth	61	mm
CprCompEvent	53430	compLeaningDepth	8	mm
CprCompEvent	53430	compression recoil (leaning depth), mm	8	mm
CprCompEvent	53430	compHandposXiphoid	0
CprCompEvent	53430	compHandposError	0
CprCompEvent	53430	compIncompleteRelease	1
CprCompEvent	53430	compression rate, /min	111
CprCompEvent	53960	endTime	54330
CprCompEvent	53960	compression depth, mm	61	mm
CprCompEvent	53960	compPeakTime	54110	ms
CprCompEvent	53960	compInstantaneousPeriod	520	ms
CprCompEvent	53960	compAbsolutePeakDepth	61	mm
CprCompEvent	53960	compLeaningDepth	8	mm
CprCompEvent	53960	compression recoil (leaning depth), mm	8	mm
CprCompEvent	53960	compHandposXiphoid	0
CprCompEvent	53960	compHandposError	0
CprCompEvent	53960	compIncompleteRelease	1
CprCompEvent	53960	compression rate, /min	112
CprCompEvent	54490	endTime	54780
CprCompEvent	54490	compression depth, mm	62	mm
CprCompEvent	54490	compPeakTime	54640	ms
CprCompEvent	54490	compInstantaneousPeriod	530	ms
CprCompEvent	54490	compAbsolutePeakDepth	62	mm
CprCompEvent	54490	compLeaningDepth	8	mm
CprCompEvent	54490	compression recoil (leaning depth), mm	8	mm
CprCompEvent	54490	compHandposXiphoid	0
CprCompEvent	54490	compHandposError	0
CprCompEvent	54490	compIncompleteRelease	1
CprCompEvent	54490	compression rate, /min	113
CprCompEvent	55030	endTime	55320
CprCompEvent	55030	compression depth, mm	61	mm
CprCompEvent	55030	compPeakTime	55170	ms
CprCompEvent	55030	compInstantaneousPeriod	530	ms
CprCompEvent	55030	compAbsolutePeakDepth	61	mm
CprCompEvent	55030	compLeaningDepth	8	mm
CprCompEvent	55030	compression recoil (leaning depth), mm	7	mm
CprCompEvent	55030	compHandposXiphoid	0
CprCompEvent	55030	compHandposError	0
CprCompEvent	55030	compIncompleteRelease	1
CprCompEvent	55030	compression rate, /min	114
CprCompEvent	55510	endTime	55880
CprCompEvent	55510	compression depth, mm	61	mm
CprCompEvent	55510	compPeakTime	55720	ms
CprCompEvent	55510	compInstantaneousPeriod	550	ms
CprCompEvent	55510	compAbsolutePeakDepth	61	mm
CprCompEvent	55510	compLeaningDepth	7	mm
CprCompEvent	55510	compression recoil (leaning depth), mm	8	mm
CprCompEvent	55510	compHandposXiphoid	0
CprCompEvent	55510	compHandposError	0
CprCompEvent	55510	compIncompleteRelease	1
CprCompEvent	55510	compression rate, /min	111
CprCompEvent	56150	endTime	56420
CprCompEvent	56150	compression depth, mm	57	mm
CprCompEvent	56150	compPeakTime	56260	ms
CprCompEvent	56150	compInstantaneousPeriod	540	ms
CprCompEvent	56150	compAbsolutePeakDepth	57	mm
CprCompEvent	56150	compLeaningDepth	8	mm
CprCompEvent	56150	compression recoil (leaning depth), mm	8	mm
CprCompEvent	56150	compHandposXiphoid	0
CprCompEvent	56150	compHandposError	0
CprCompEvent	56150	compIncompleteRelease	1
CprCompEvent	56150	compression rate, /min	111
CprCompEvent	56670	endTime	56980
CprCompEvent	56670	compression depth, mm	61	mm
CprCompEvent	56670	compPeakTime	56800	ms
CprCompEvent	56670	compInstantaneousPeriod	540	ms
CprCompEvent	56670	compAbsolutePeakDepth	61	mm
CprCompEvent	56670	compLeaningDepth	8	mm
CprCompEvent	56670	compression recoil (leaning depth), mm	8	mm
CprCompEvent	56670	compHandposXiphoid	0
CprCompEvent	56670	compHandposError	0
CprCompEvent	56670	compIncompleteRelease	1
CprCompEvent	56670	compression rate, /min	109
CprCompEvent	57110	endTime	57480
CprCompEvent	57110	compression depth, mm	60	mm
CprCompEvent	57110	compPeakTime	57320	ms
CprCompEvent	57110	compInstantaneousPeriod	520	ms
CprCompEvent	57110	compAbsolutePeakDepth	60	mm
CprCompEvent	57110	compLeaningDepth	8	mm
CprCompEvent	57110	compression recoil (leaning depth), mm	8	mm
CprCompEvent	57110	compHandposXiphoid	0
CprCompEvent	57110	compHandposError	0
CprCompEvent	57110	compIncompleteRelease	1
CprCompEvent	57110	compression rate, /min	112
CprCompEvent	57740	endTime	58010
CprCompEvent	57740	compression depth, mm	59	mm
CprCompEvent	57740	compPeakTime	57870	ms
CprCompEvent	57740	compInstantaneousPeriod	560	ms
CprCompEvent	57740	compAbsolutePeakDepth	59	mm
CprCompEvent	57740	compLeaningDepth	8	mm
CprCompEvent	57740	compression recoil (leaning depth), mm	8	mm
CprCompEvent	57740	compHandposXiphoid	0
CprCompEvent	57740	compHandposError	0
CprCompEvent	57740	compIncompleteRelease	1
CprCompEvent	57740	compression rate, /min	111
CprCompEvent	58270	endTime	58560
CprCompEvent	58270	compression depth, mm	59	mm
CprCompEvent	58270	compPeakTime	58390	ms
CprCompEvent	58270	compInstantaneousPeriod	520	ms
CprCompEvent	58270	compAbsolutePeakDepth	59	mm
CprCompEvent	58270	compLeaningDepth	8	mm
CprCompEvent	58270	compression recoil (leaning depth), mm	8	mm
CprCompEvent	58270	compHandposXiphoid	0
CprCompEvent	58270	compHandposError	0
CprCompEvent	58270	compIncompleteRelease	1
CprCompEvent	58270	compression rate, /min	113
CprCompEvent	58780	endTime	59090
CprCompEvent	58780	compression depth, mm	60	mm
CprCompEvent	58780	compPeakTime	58940	ms
CprCompEvent	58780	compInstantaneousPeriod	540	ms
CprCompEvent	58780	compAbsolutePeakDepth	60	mm
CprCompEvent	58780	compLeaningDepth	8	mm
CprCompEvent	58780	compression recoil (leaning depth), mm	8	mm
CprCompEvent	58780	compHandposXiphoid	0
CprCompEvent	58780	compHandposError	0
CprCompEvent	58780	compIncompleteRelease	1
CprCompEvent	58780	compression rate, /min	110
CprCompEvent	59330	endTime	59760
CprCompEvent	59330	compression depth, mm	60	mm
CprCompEvent	59330	compPeakTime	59460	ms
CprCompEvent	59330	compInstantaneousPeriod	520	ms
CprCompEvent	59330	compAbsolutePeakDepth	60	mm
CprCompEvent	59330	compLeaningDepth	8	mm
CprCompEvent	59330	compression recoil (leaning depth), mm	7	mm
CprCompEvent	59330	compHandposXiphoid	0
CprCompEvent	59330	compHandposError	0
CprCompEvent	59330	compIncompleteRelease	1
CprCompEvent	59330	compression rate, /min	114
CprCompEvent	59870	endTime	60140
CprCompEvent	59870	compression depth, mm	59	mm
CprCompEvent	59870	compPeakTime	59990	ms
CprCompEvent	59870	compInstantaneousPeriod	530	ms
CprCompEvent	59870	compAbsolutePeakDepth	59	mm
CprCompEvent	59870	compLeaningDepth	7	mm
CprCompEvent	59870	compression recoil (leaning depth), mm	8	mm
CprCompEvent	59870	compHandposXiphoid	0
CprCompEvent	59870	compHandposError	0
CprCompEvent	59870	compIncompleteRelease	1
CprCompEvent	59870	compression rate, /min	113
CprCompEvent	60390	endTime	60760
CprCompEvent	60390	compression depth, mm	58	mm
CprCompEvent	60390	compPeakTime	60540	ms
CprCompEvent	60390	compInstantaneousPeriod	550	ms
CprCompEvent	60390	compAbsolutePeakDepth	58	mm
CprCompEvent	60390	compLeaningDepth	8	mm
CprCompEvent	60390	compression recoil (leaning depth), mm	8	mm
CprCompEvent	60390	compHandposXiphoid	0
CprCompEvent	60390	compHandposError	0
CprCompEvent	60390	compIncompleteRelease	1
CprCompEvent	60390	compression rate, /min	113
CprCompEvent	60910	endTime	61240
CprCompEvent	60910	compression depth, mm	60	mm
CprCompEvent	60910	compPeakTime	61090	ms
CprCompEvent	60910	compInstantaneousPeriod	550	ms
CprCompEvent	60910	compAbsolutePeakDepth	60	mm
CprCompEvent	60910	compLeaningDepth	8	mm
CprCompEvent	60910	compression recoil (leaning depth), mm	8	mm
CprCompEvent	60910	compHandposXiphoid	0
CprCompEvent	60910	compHandposError	0
CprCompEvent	60910	compIncompleteRelease	1
CprCompEvent	60910	compression rate, /min	111
CprCompEvent	61510	endTime	61800
CprCompEvent	61510	compression depth, mm	57	mm
CprCompEvent	61510	compPeakTime	61640	ms
CprCompEvent	61510	compInstantaneousPeriod	550	ms
CprCompEvent	61510	compAbsolutePeakDepth	57	mm
CprCompEvent	61510	compLeaningDepth	8	mm
CprCompEvent	61510	compression recoil (leaning depth), mm	8	mm
CprCompEvent	61510	compHandposXiphoid	0
CprCompEvent	61510	compHandposError	0
CprCompEvent	61510	compIncompleteRelease	1
CprCompEvent	61510	compression rate, /min	108
CprCompEvent	62030	endTime	62320
CprCompEvent	62030	compression depth, mm	59	mm
CprCompEvent	62030	compPeakTime	62160	ms
CprCompEvent	62030	compInstantaneousPeriod	520	ms
CprCompEvent	62030	compAbsolutePeakDepth	59	mm
CprCompEvent	62030	compLeaningDepth	8	mm
CprCompEvent	62030	compression recoil (leaning depth), mm	8	mm
CprCompEvent	62030	compHandposXiphoid	0
CprCompEvent	62030	compHandposError	0
CprCompEvent	62030	compIncompleteRelease	1
CprCompEvent	62030	compression rate, /min	111
CprCompEvent	62560	endTime	62900
CprCompEvent	62560	compression depth, mm	61	mm
CprCompEvent	62560	compPeakTime	62700	ms
CprCompEvent	62560	compInstantaneousPeriod	550	ms
CprCompEvent	62560	compAbsolutePeakDepth	61	mm
CprCompEvent	62560	compLeaningDepth	8	mm
CprCompEvent	62560	compression recoil (leaning depth), mm	8	mm
CprCompEvent	62560	compHandposXiphoid	0
CprCompEvent	62560	compHandposError	0
CprCompEvent	62560	compIncompleteRelease	1
CprCompEvent	62560	compression rate, /min	111
CprCompEvent	63090	endTime	63400
CprCompEvent	63090	compression depth, mm	61	mm
CprCompEvent	63090	compPeakTime	63230	ms
CprCompEvent	63090	compInstantaneousPeriod	530	ms
CprCompEvent	63090	compAbsolutePeakDepth	61	mm
CprCompEvent	63090	compLeaningDepth	8	mm
CprCompEvent	63090	compression recoil (leaning depth), mm	8	mm
CprCompEvent	63090	compHandposXiphoid	0
CprCompEvent	63090	compHandposError	0
CprCompEvent	63090	compIncompleteRelease	1
CprCompEvent	63090	compression rate, /min	113
CprCompEvent	63650	endTime	63920
CprCompEvent	63650	compression depth, mm	63	mm
CprCompEvent	63650	compPeakTime	63780	ms
CprCompEvent	63650	compInstantaneousPeriod	550	ms
CprCompEvent	63650	compAbsolutePeakDepth	63	mm
CprCompEvent	63650	compLeaningDepth	8	mm
CprCompEvent	63650	compression recoil (leaning depth), mm	9	mm
CprCompEvent	63650	compHandposXiphoid	0
CprCompEvent	63650	compHandposError	0
CprCompEvent	63650	compIncompleteRelease	1
CprCompEvent	63650	compression rate, /min	110
CprCompEvent	64170	endTime	64460
CprCompEvent	64170	compression depth, mm	62	mm
CprCompEvent	64170	compPeakTime	64330	ms
CprCompEvent	64170	compInstantaneousPeriod	550	ms
CprCompEvent	64170	compAbsolutePeakDepth	62	mm
CprCompEvent	64170	compLeaningDepth	9	mm
CprCompEvent	64170	compression recoil (leaning depth), mm	8	mm
CprCompEvent	64170	compHandposXiphoid	0
CprCompEvent	64170	compHandposError	0
CprCompEvent	64170	compIncompleteRelease	1
CprCompEvent	64170	compression rate, /min	109
CprCompEvent	64750	endTime	65040
CprCompEvent	64750	compression depth, mm	59	mm
CprCompEvent	64750	compPeakTime	64880	ms
CprCompEvent	64750	compInstantaneousPeriod	550	ms
CprCompEvent	64750	compAbsolutePeakDepth	59	mm
CprCompEvent	64750	compLeaningDepth	8	mm
CprCompEvent	64750	compression recoil (leaning depth), mm	9	mm
CprCompEvent	64750	compHandposXiphoid	0
CprCompEvent	64750	compHandposError	0
CprCompEvent	64750	compIncompleteRelease	1
CprCompEvent	64750	compression rate, /min	108
CprCompEvent	65270	endTime	65550
CprCompEvent	65270	compression depth, mm	60	mm
CprCompEvent	65270	compPeakTime	65400	ms
CprCompEvent	65270	compInstantaneousPeriod	520	ms
CprCompEvent	65270	compAbsolutePeakDepth	60	mm
CprCompEvent	65270	compLeaningDepth	9	mm
CprCompEvent	65270	compression recoil (leaning depth), mm	7	mm
CprCompEvent	65270	compHandposXiphoid	0
CprCompEvent	65270	compHandposError	0
CprCompEvent	65270	compIncompleteRelease	1
CprCompEvent	65270	compression rate, /min	111
CprCompEvent	65760	endTime	66080
CprCompEvent	65760	compression depth, mm	60	mm
CprCompEvent	65760	compPeakTime	65950	ms
CprCompEvent	65760	compInstantaneousPeriod	540	ms
CprCompEvent	65760	compAbsolutePeakDepth	60	mm
CprCompEvent	65760	compLeaningDepth	7	mm
CprCompEvent	65760	compression recoil (leaning depth), mm	8	mm
CprCompEvent	65760	compHandposXiphoid	0
CprCompEvent	65760	compHandposError	0
CprCompEvent	65760	compIncompleteRelease	1
CprCompEvent	65760	compression rate, /min	112
CprCompEvent	66350	endTime	66620
CprCompEvent	66350	compression depth, mm	60	mm
CprCompEvent	66350	compPeakTime	66470	ms
CprCompEvent	66350	compInstantaneousPeriod	520	ms
CprCompEvent	66350	compAbsolutePeakDepth	60	mm
CprCompEvent	66350	compLeaningDepth	8	mm
CprCompEvent	66350	compression recoil (leaning depth), mm	7	mm
CprCompEvent	66350	compHandposXiphoid	0
CprCompEvent	66350	compHandposError	0
CprCompEvent	66350	compIncompleteRelease	1
CprCompEvent	66350	compression rate, /min	114
CprCompEvent	66880	endTime	67260
CprCompEvent	66880	compression depth, mm	60	mm
CprCompEvent	66880	compPeakTime	67040	ms
CprCompEvent	66880	compInstantaneousPeriod	580	ms
CprCompEvent	66880	compAbsolutePeakDepth	60	mm
CprCompEvent	66880	compLeaningDepth	7	mm
CprCompEvent	66880	compression recoil (leaning depth), mm	7	mm
CprCompEvent	66880	compHandposXiphoid	0
CprCompEvent	66880	compHandposError	0
CprCompEvent	66880	compIncompleteRelease	1
CprCompEvent	66880	compression rate, /min	109
CprCompEvent	67410	endTime	67720
CprCompEvent	67410	compression depth, mm	56	mm
CprCompEvent	67410	compPeakTime	67560	ms
CprCompEvent	67410	compInstantaneousPeriod	520	ms
CprCompEvent	67410	compAbsolutePeakDepth	56	mm
CprCompEvent	67410	compLeaningDepth	7	mm
CprCompEvent	67410	compression recoil (leaning depth), mm	7	mm
CprCompEvent	67410	compHandposXiphoid	0
CprCompEvent	67410	compHandposError	0
CprCompEvent	67410	compIncompleteRelease	1
CprCompEvent	67410	compression rate, /min	112
CprCompEvent	67980	endTime	68240
CprCompEvent	67980	compression depth, mm	60	mm
CprCompEvent	67980	compPeakTime	68100	ms
CprCompEvent	67980	compInstantaneousPeriod	530	ms
CprCompEvent	67980	compAbsolutePeakDepth	60	mm
CprCompEvent	67980	compLeaningDepth	7	mm
CprCompEvent	67980	compression recoil (leaning depth), mm	7	mm
CprCompEvent	67980	compHandposXiphoid	0
CprCompEvent	67980	compHandposError	0
CprCompEvent	67980	compIncompleteRelease	1
CprCompEvent	67980	compression rate, /min	110
CprCompEvent	68520	endTime	68800
CprCompEvent	68520	compression depth, mm	61	mm
CprCompEvent	68520	compPeakTime	68660	ms
CprCompEvent	68520	compInstantaneousPeriod	570	ms
CprCompEvent	68520	compAbsolutePeakDepth	61	mm
CprCompEvent	68520	compLeaningDepth	7	mm
CprCompEvent	68520	compression recoil (leaning depth), mm	7	mm
CprCompEvent	68520	compHandposXiphoid	0
CprCompEvent	68520	compHandposError	0
CprCompEvent	68520	compIncompleteRelease	1
CprCompEvent	68520	compression rate, /min	111
CprCompEvent	69040	endTime	69330
CprCompEvent	69040	compression depth, mm	61	mm
CprCompEvent	69040	compPeakTime	69190	ms
CprCompEvent	69040	compInstantaneousPeriod	520	ms
CprCompEvent	69040	compAbsolutePeakDepth	61	mm
CprCompEvent	69040	compLeaningDepth	7	mm
CprCompEvent	69040	compression recoil (leaning depth), mm	8	mm
CprCompEvent	69040	compHandposXiphoid	0
CprCompEvent	69040	compHandposError	0
CprCompEvent	69040	compIncompleteRelease	1
CprCompEvent	69040	compression rate, /min	111
CprCompEvent	69590	endTime	69960
CprCompEvent	69590	compression depth, mm	60	mm
CprCompEvent	69590	compPeakTime	69740	ms
CprCompEvent	69590	compInstantaneousPeriod	560	ms
CprCompEvent	69590	compAbsolutePeakDepth	60	mm
CprCompEvent	69590	compLeaningDepth	8	mm
CprCompEvent	69590	compression recoil (leaning depth), mm	7	mm
CprCompEvent	69590	compHandposXiphoid	0
CprCompEvent	69590	compHandposError	0
CprCompEvent	69590	compIncompleteRelease	1
CprCompEvent	69590	compression rate, /min	109
CprCompEvent	70140	endTime	70530
CprCompEvent	70140	compression depth, mm	61	mm
CprCompEvent	70140	compPeakTime	70290	ms
CprCompEvent	70140	compInstantaneousPeriod	540	ms
CprCompEvent	70140	compAbsolutePeakDepth	61	mm
CprCompEvent	70140	compLeaningDepth	7	mm
CprCompEvent	70140	compression recoil (leaning depth), mm	7	mm
CprCompEvent	70140	compHandposXiphoid	0
CprCompEvent	70140	compHandposError	0
CprCompEvent	70140	compIncompleteRelease	1
CprCompEvent	70140	compression rate, /min	112
CprCompEvent	70670	endTime	71040
CprCompEvent	70670	compression depth, mm	60	mm
CprCompEvent	70670	compPeakTime	70800	ms
CprCompEvent	70670	compInstantaneousPeriod	510	ms
CprCompEvent	70670	compAbsolutePeakDepth	60	mm
CprCompEvent	70670	compLeaningDepth	7	mm
CprCompEvent	70670	compression recoil (leaning depth), mm	7	mm
CprCompEvent	70670	compHandposXiphoid	0
CprCompEvent	70670	compHandposError	0
CprCompEvent	70670	compIncompleteRelease	1
CprCompEvent	70670	compression rate, /min	112
CprCompEvent	71220	endTime	71590
CprCompEvent	71220	compression depth, mm	61	mm
CprCompEvent	71220	compPeakTime	71350	ms
CprCompEvent	71220	compInstantaneousPeriod	560	ms
CprCompEvent	71220	compAbsolutePeakDepth	61	mm
CprCompEvent	71220	compLeaningDepth	7	mm
CprCompEvent	71220	compression recoil (leaning depth), mm	7	mm
CprCompEvent	71220	compHandposXiphoid	0
CprCompEvent	71220	compHandposError	0
CprCompEvent	71220	compIncompleteRelease	1
CprCompEvent	71220	compression rate, /min	112
CprCompEvent	71740	endTime	72030
CprCompEvent	71740	compression depth, mm	61	mm
CprCompEvent	71740	compPeakTime	71890	ms
CprCompEvent	71740	compInstantaneousPeriod	530	ms
CprCompEvent	71740	compAbsolutePeakDepth	61	mm
CprCompEvent	71740	compLeaningDepth	7	mm
CprCompEvent	71740	compression recoil (leaning depth), mm	7	mm
CprCompEvent	71740	compHandposXiphoid	0
CprCompEvent	71740	compHandposError	0
CprCompEvent	71740	compIncompleteRelease	1
CprCompEvent	71740	compression rate, /min	112
CprCompEvent	72290	endTime	72600
CprCompEvent	72290	compression depth, mm	60	mm
CprCompEvent	72290	compPeakTime	72420	ms
CprCompEvent	72290	compInstantaneousPeriod	530	ms
CprCompEvent	72290	compAbsolutePeakDepth	60	mm
CprCompEvent	72290	compLeaningDepth	7	mm
CprCompEvent	72290	compression recoil (leaning depth), mm	6	mm
CprCompEvent	72290	compHandposXiphoid	0
CprCompEvent	72290	compHandposError	0
CprCompEvent	72290	compIncompleteRelease	1
CprCompEvent	72290	compression rate, /min	111
CprCompEvent	72800	endTime	73090
CprCompEvent	72800	compression depth, mm	61	mm
CprCompEvent	72800	compPeakTime	72940	ms
CprCompEvent	72800	compInstantaneousPeriod	530	ms
CprCompEvent	72800	compAbsolutePeakDepth	61	mm
CprCompEvent	72800	compLeaningDepth	6	mm
CprCompEvent	72800	compression recoil (leaning depth), mm	7	mm
CprCompEvent	72800	compHandposXiphoid	0
CprCompEvent	72800	compHandposError	0
CprCompEvent	72800	compIncompleteRelease	1
CprCompEvent	72800	compression rate, /min	112
CprCompEvent	73280	endTime	73630
CprCompEvent	73280	compression depth, mm	62	mm
CprCompEvent	73280	compPeakTime	73460	ms
CprCompEvent	73280	compInstantaneousPeriod	520	ms
CprCompEvent	73280	compAbsolutePeakDepth	62	mm
CprCompEvent	73280	compLeaningDepth	7	mm
CprCompEvent	73280	compression recoil (leaning depth), mm	7	mm
CprCompEvent	73280	compHandposXiphoid	0
CprCompEvent	73280	compHandposError	0
CprCompEvent	73280	compIncompleteRelease	1
CprCompEvent	73280	compression rate, /min	115
CprCompEvent	73800	endTime	74150
CprCompEvent	73800	compression depth, mm	61	mm
CprCompEvent	73800	compPeakTime	74010	ms
CprCompEvent	73800	compInstantaneousPeriod	540	ms
CprCompEvent	73800	compAbsolutePeakDepth	61	mm
CprCompEvent	73800	compLeaningDepth	7	mm
CprCompEvent	73800	compression recoil (leaning depth), mm	7	mm
CprCompEvent	73800	compHandposXiphoid	0
CprCompEvent	73800	compHandposError	0
CprCompEvent	73800	compIncompleteRelease	1
CprCompEvent	73800	compression rate, /min	113
CprCompEvent	74350	endTime	74660
CprCompEvent	74350	compression depth, mm	59	mm
CprCompEvent	74350	compPeakTime	74530	ms
CprCompEvent	74350	compInstantaneousPeriod	530	ms
CprCompEvent	74350	compAbsolutePeakDepth	59	mm
CprCompEvent	74350	compLeaningDepth	7	mm
CprCompEvent	74350	compression recoil (leaning depth), mm	6	mm
CprCompEvent	74350	compHandposXiphoid	0
CprCompEvent	74350	compHandposError	0
CprCompEvent	74350	compIncompleteRelease	1
CprCompEvent	74350	compression rate, /min	114
CprCompEvent	74880	endTime	75220
CprCompEvent	74880	compression depth, mm	60	mm
CprCompEvent	74880	compPeakTime	75080	ms
CprCompEvent	74880	compInstantaneousPeriod	540	ms
CprCompEvent	74880	compAbsolutePeakDepth	60	mm
CprCompEvent	74880	compLeaningDepth	6	mm
CprCompEvent	74880	compression recoil (leaning depth), mm	6	mm
CprCompEvent	74880	compHandposXiphoid	0
CprCompEvent	74880	compHandposError	0
CprCompEvent	74880	compIncompleteRelease	1
CprCompEvent	74880	compression rate, /min	111
CprCompEvent	75400	endTime	75750
CprCompEvent	75400	compression depth, mm	60	mm
CprCompEvent	75400	compPeakTime	75610	ms
CprCompEvent	75400	compInstantaneousPeriod	540	ms
CprCompEvent	75400	compAbsolutePeakDepth	60	mm
CprCompEvent	75400	compLeaningDepth	6	mm
CprCompEvent	75400	compression recoil (leaning depth), mm	7	mm
CprCompEvent	75400	compHandposXiphoid	0
CprCompEvent	75400	compHandposError	0
CprCompEvent	75400	compIncompleteRelease	1
CprCompEvent	75400	compression rate, /min	111
CprCompEvent	75940	endTime	76270
CprCompEvent	75940	compression depth, mm	59	mm
CprCompEvent	75940	compPeakTime	76130	ms
CprCompEvent	75940	compInstantaneousPeriod	510	ms
CprCompEvent	75940	compAbsolutePeakDepth	59	mm
CprCompEvent	75940	compLeaningDepth	7	mm
CprCompEvent	75940	compression recoil (leaning depth), mm	8	mm
CprCompEvent	75940	compHandposXiphoid	0
CprCompEvent	75940	compHandposError	0
CprCompEvent	75940	compIncompleteRelease	1
CprCompEvent	75940	compression rate, /min	112
CprCompEvent	76520	endTime	76790
CprCompEvent	76520	compression depth, mm	60	mm
CprCompEvent	76520	compPeakTime	76650	ms
CprCompEvent	76520	compInstantaneousPeriod	530	ms
CprCompEvent	76520	compAbsolutePeakDepth	60	mm
CprCompEvent	76520	compLeaningDepth	8	mm
CprCompEvent	76520	compression recoil (leaning depth), mm	8	mm
CprCompEvent	76520	compHandposXiphoid	0
CprCompEvent	76520	compHandposError	0
CprCompEvent	76520	compIncompleteRelease	1
CprCompEvent	76520	compression rate, /min	114
CprCompEvent	77040	endTime	77350
CprCompEvent	77040	compression depth, mm	60	mm
CprCompEvent	77040	compPeakTime	77170	ms
CprCompEvent	77040	compInstantaneousPeriod	510	ms
CprCompEvent	77040	compAbsolutePeakDepth	60	mm
CprCompEvent	77040	compLeaningDepth	8	mm
CprCompEvent	77040	compression recoil (leaning depth), mm	8	mm
CprCompEvent	77040	compHandposXiphoid	0
CprCompEvent	77040	compHandposError	0
CprCompEvent	77040	compIncompleteRelease	1
CprCompEvent	77040	compression rate, /min	116
CprCompEvent	77500	endTime	77850
CprCompEvent	77500	compression depth, mm	59	mm
CprCompEvent	77500	compPeakTime	77700	ms
CprCompEvent	77500	compInstantaneousPeriod	540	ms
CprCompEvent	77500	compAbsolutePeakDepth	59	mm
CprCompEvent	77500	compLeaningDepth	8	mm
CprCompEvent	77500	compression recoil (leaning depth), mm	7	mm
CprCompEvent	77500	compHandposXiphoid	0
CprCompEvent	77500	compHandposError	0
CprCompEvent	77500	compIncompleteRelease	1
CprCompEvent	77500	compression rate, /min	114
CprCompEvent	78110	endTime	78400
CprCompEvent	78110	compression depth, mm	58	mm
CprCompEvent	78110	compPeakTime	78250	ms
CprCompEvent	78110	compInstantaneousPeriod	550	ms
CprCompEvent	78110	compAbsolutePeakDepth	58	mm
CprCompEvent	78110	compLeaningDepth	7	mm
CprCompEvent	78110	compression recoil (leaning depth), mm	8	mm
CprCompEvent	78110	compHandposXiphoid	0
CprCompEvent	78110	compHandposError	0
CprCompEvent	78110	compIncompleteRelease	1
CprCompEvent	78110	compression rate, /min	113
CprCompEvent	78620	endTime	78900
CprCompEvent	78620	compression depth, mm	57	mm
CprCompEvent	78620	compPeakTime	78750	ms
CprCompEvent	78620	compInstantaneousPeriod	490	ms
CprCompEvent	78620	compAbsolutePeakDepth	57	mm
CprCompEvent	78620	compLeaningDepth	8	mm
CprCompEvent	78620	compression recoil (leaning depth), mm	7	mm
CprCompEvent	78620	compHandposXiphoid	0
CprCompEvent	78620	compHandposError	0
CprCompEvent	78620	compIncompleteRelease	1
CprCompEvent	78620	compression rate, /min	114
CprCompEvent	79170	endTime	79460
CprCompEvent	79170	compression depth, mm	59	mm
CprCompEvent	79170	compPeakTime	79310	ms
CprCompEvent	79170	compInstantaneousPeriod	560	ms
CprCompEvent	79170	compAbsolutePeakDepth	59	mm
CprCompEvent	79170	compLeaningDepth	7	mm
CprCompEvent	79170	compression recoil (leaning depth), mm	8	mm
CprCompEvent	79170	compHandposXiphoid	0
CprCompEvent	79170	compHandposError	0
CprCompEvent	79170	compIncompleteRelease	1
CprCompEvent	79170	compression rate, /min	112
CprCompEvent	79730	endTime	79980
CprCompEvent	79730	compression depth, mm	60	mm
CprCompEvent	79730	compPeakTime	79850	ms
CprCompEvent	79730	compInstantaneousPeriod	540	ms
CprCompEvent	79730	compAbsolutePeakDepth	60	mm
CprCompEvent	79730	compLeaningDepth	8	mm
CprCompEvent	79730	compression recoil (leaning depth), mm	7	mm
CprCompEvent	79730	compHandposXiphoid	0
CprCompEvent	79730	compHandposError	0
CprCompEvent	79730	compIncompleteRelease	1
CprCompEvent	79730	compression rate, /min	112
CprCompEvent	80270	endTime	80540
CprCompEvent	80270	compression depth, mm	57	mm
CprCompEvent	80270	compPeakTime	80420	ms
CprCompEvent	80270	compInstantaneousPeriod	570	ms
CprCompEvent	80270	compAbsolutePeakDepth	57	mm
CprCompEvent	80270	compLeaningDepth	7	mm
CprCompEvent	80270	compression recoil (leaning depth), mm	7	mm
CprCompEvent	80270	compHandposXiphoid	0
CprCompEvent	80270	compHandposError	0
CprCompEvent	80270	compIncompleteRelease	1
CprCompEvent	80270	compression rate, /min	107
CprCompEvent	80750	endTime	81140
CprCompEvent	80750	compression depth, mm	60	mm
CprCompEvent	80750	compPeakTime	80890	ms
CprCompEvent	80750	compInstantaneousPeriod	480	ms
CprCompEvent	80750	compAbsolutePeakDepth	60	mm
CprCompEvent	80750	compLeaningDepth	7	mm
CprCompEvent	80750	compression recoil (leaning depth), mm	7	mm
CprCompEvent	80750	compHandposXiphoid	0
CprCompEvent	80750	compHandposError	0
CprCompEvent	80750	compIncompleteRelease	1
CprCompEvent	80750	compression rate, /min	114
CprCompEvent	81310	endTime	81560
CprCompEvent	81310	compression depth, mm	61	mm
CprCompEvent	81310	compPeakTime	81420	ms
CprCompEvent	81310	compInstantaneousPeriod	530	ms
CprCompEvent	81310	compAbsolutePeakDepth	61	mm
CprCompEvent	81310	compLeaningDepth	7	mm
CprCompEvent	81310	compression recoil (leaning depth), mm	7	mm
CprCompEvent	81310	compHandposXiphoid	0
CprCompEvent	81310	compHandposError	0
CprCompEvent	81310	compIncompleteRelease	1
CprCompEvent	81310	compression rate, /min	114
CprCompEvent	81750	endTime	82120
CprCompEvent	81750	compression depth, mm	61	mm
CprCompEvent	81750	compPeakTime	81960	ms
CprCompEvent	81750	compInstantaneousPeriod	540	ms
CprCompEvent	81750	compAbsolutePeakDepth	61	mm
CprCompEvent	81750	compLeaningDepth	7	mm
CprCompEvent	81750	compression recoil (leaning depth), mm	8	mm
CprCompEvent	81750	compHandposXiphoid	0
CprCompEvent	81750	compHandposError	0
CprCompEvent	81750	compIncompleteRelease	1
CprCompEvent	81750	compression rate, /min	116
CprCompEvent	82370	endTime	82700
CprCompEvent	82370	compression depth, mm	56	mm
CprCompEvent	82370	compPeakTime	82500	ms
CprCompEvent	82370	compInstantaneousPeriod	540	ms
CprCompEvent	82370	compAbsolutePeakDepth	56	mm
CprCompEvent	82370	compLeaningDepth	8	mm
CprCompEvent	82370	compression recoil (leaning depth), mm	8	mm
CprCompEvent	82370	compHandposXiphoid	0
CprCompEvent	82370	compHandposError	0
CprCompEvent	82370	compIncompleteRelease	1
CprCompEvent	82370	compression rate, /min	111
CprCompEvent	82890	endTime	83180
CprCompEvent	82890	compression depth, mm	58	mm
CprCompEvent	82890	compPeakTime	83030	ms
CprCompEvent	82890	compInstantaneousPeriod	530	ms
CprCompEvent	82890	compAbsolutePeakDepth	58	mm
CprCompEvent	82890	compLeaningDepth	8	mm
CprCompEvent	82890	compression recoil (leaning depth), mm	8	mm
CprCompEvent	82890	compHandposXiphoid	0
CprCompEvent	82890	compHandposError	0
CprCompEvent	82890	compIncompleteRelease	1
CprCompEvent	82890	compression rate, /min	112
CprCompEvent	83430	endTime	83780
CprCompEvent	83430	compression depth, mm	60	mm
CprCompEvent	83430	compPeakTime	83540	ms
CprCompEvent	83430	compInstantaneousPeriod	510	ms
CprCompEvent	83430	compAbsolutePeakDepth	60	mm
CprCompEvent	83430	compLeaningDepth	8	mm
CprCompEvent	83430	compression recoil (leaning depth), mm	8	mm
CprCompEvent	83430	compHandposXiphoid	0
CprCompEvent	83430	compHandposError	0
CprCompEvent	83430	compIncompleteRelease	1
CprCompEvent	83430	compression rate, /min	113
CprCompEvent	83900	endTime	84330
CprCompEvent	83900	compression depth, mm	60	mm
CprCompEvent	83900	compPeakTime	84070	ms
CprCompEvent	83900	compInstantaneousPeriod	520	ms
CprCompEvent	83900	compAbsolutePeakDepth	60	mm
CprCompEvent	83900	compLeaningDepth	8	mm
CprCompEvent	83900	compression recoil (leaning depth), mm	7	mm
CprCompEvent	83900	compHandposXiphoid	0
CprCompEvent	83900	compHandposError	0
CprCompEvent	83900	compIncompleteRelease	1
CprCompEvent	83900	compression rate, /min	115
CprCompEvent	84420	endTime	84740
CprCompEvent	84420	compression depth, mm	59	mm
CprCompEvent	84420	compPeakTime	84630	ms
CprCompEvent	84420	compInstantaneousPeriod	560	ms
CprCompEvent	84420	compAbsolutePeakDepth	59	mm
CprCompEvent	84420	compLeaningDepth	7	mm
CprCompEvent	84420	compression recoil (leaning depth), mm	8	mm
CprCompEvent	84420	compHandposXiphoid	0
CprCompEvent	84420	compHandposError	0
CprCompEvent	84420	compIncompleteRelease	1
CprCompEvent	84420	compression rate, /min	112
CprCompEvent	85050	endTime	85360
CprCompEvent	85050	compression depth, mm	60	mm
CprCompEvent	85050	compPeakTime	85160	ms
CprCompEvent	85050	compInstantaneousPeriod	530	ms
CprCompEvent	85050	compAbsolutePeakDepth	60	mm
CprCompEvent	85050	compLeaningDepth	8	mm
CprCompEvent	85050	compression recoil (leaning depth), mm	7	mm
CprCompEvent	85050	compHandposXiphoid	0
CprCompEvent	85050	compHandposError	0
CprCompEvent	85050	compIncompleteRelease	1
CprCompEvent	85050	compression rate, /min	112
CprCompEvent	85590	endTime	85900
CprCompEvent	85590	compression depth, mm	57	mm
CprCompEvent	85590	compPeakTime	85720	ms
CprCompEvent	85590	compInstantaneousPeriod	560	ms
CprCompEvent	85590	compAbsolutePeakDepth	57	mm
CprCompEvent	85590	compLeaningDepth	7	mm
CprCompEvent	85590	compression recoil (leaning depth), mm	7	mm
CprCompEvent	85590	compHandposXiphoid	0
CprCompEvent	85590	compHandposError	0
CprCompEvent	85590	compIncompleteRelease	1
CprCompEvent	85590	compression rate, /min	109
CprCompEvent	86130	endTime	86440
CprCompEvent	86130	compression depth, mm	59	mm
CprCompEvent	86130	compPeakTime	86260	ms
CprCompEvent	86130	compInstantaneousPeriod	540	ms
CprCompEvent	86130	compAbsolutePeakDepth	59	mm
CprCompEvent	86130	compLeaningDepth	7	mm
CprCompEvent	86130	compression recoil (leaning depth), mm	7	mm
CprCompEvent	86130	compHandposXiphoid	0
CprCompEvent	86130	compHandposError	0
CprCompEvent	86130	compIncompleteRelease	1
CprCompEvent	86130	compression rate, /min	111
CprCompEvent	86670	endTime	87060
CprCompEvent	86670	compression depth, mm	57	mm
CprCompEvent	86670	compPeakTime	86830	ms
CprCompEvent	86670	compInstantaneousPeriod	570	ms
CprCompEvent	86670	compAbsolutePeakDepth	57	mm
CprCompEvent	86670	compLeaningDepth	7	mm
CprCompEvent	86670	compression recoil (leaning depth), mm	7	mm
CprCompEvent	86670	compHandposXiphoid	0
CprCompEvent	86670	compHandposError	0
CprCompEvent	86670	compIncompleteRelease	1
CprCompEvent	86670	compression rate, /min	107
CprCompEvent	87220	endTime	87610
CprCompEvent	87220	compression depth, mm	60	mm
CprCompEvent	87220	compPeakTime	87360	ms
CprCompEvent	87220	compInstantaneousPeriod	540	ms
CprCompEvent	87220	compAbsolutePeakDepth	60	mm
CprCompEvent	87220	compLeaningDepth	7	mm
CprCompEvent	87220	compression recoil (leaning depth), mm	7	mm
CprCompEvent	87220	compHandposXiphoid	0
CprCompEvent	87220	compHandposError	0
CprCompEvent	87220	compIncompleteRelease	1
CprCompEvent	87220	compression rate, /min	109
CprCompEvent	87710	endTime	88040
CprCompEvent	87710	compression depth, mm	60	mm
CprCompEvent	87710	compPeakTime	87900	ms
CprCompEvent	87710	compInstantaneousPeriod	540	ms
CprCompEvent	87710	compAbsolutePeakDepth	60	mm
CprCompEvent	87710	compLeaningDepth	7	mm
CprCompEvent	87710	compression recoil (leaning depth), mm	7	mm
CprCompEvent	87710	compHandposXiphoid	0
CprCompEvent	87710	compHandposError	0
CprCompEvent	87710	compIncompleteRelease	1
CprCompEvent	87710	compression rate, /min	109
CprCompEvent	88240	endTime	88590
CprCompEvent	88240	compression depth, mm	60	mm
CprCompEvent	88240	compPeakTime	88440	ms
CprCompEvent	88240	compInstantaneousPeriod	530	ms
CprCompEvent	88240	compAbsolutePeakDepth	60	mm
CprCompEvent	88240	compLeaningDepth	7	mm
CprCompEvent	88240	compression recoil (leaning depth), mm	8	mm
CprCompEvent	88240	compHandposXiphoid	0
CprCompEvent	88240	compHandposError	0
CprCompEvent	88240	compIncompleteRelease	1
CprCompEvent	88240	compression rate, /min	111
CprCompEvent	88830	endTime	89120
CprCompEvent	88830	compression depth, mm	62	mm
CprCompEvent	88830	compPeakTime	88970	ms
CprCompEvent	88830	compInstantaneousPeriod	530	ms
CprCompEvent	88830	compAbsolutePeakDepth	62	mm
CprCompEvent	88830	compLeaningDepth	8	mm
CprCompEvent	88830	compression recoil (leaning depth), mm	7	mm
CprCompEvent	88830	compHandposXiphoid	0
CprCompEvent	88830	compHandposError	0
CprCompEvent	88830	compIncompleteRelease	1
CprCompEvent	88830	compression rate, /min	111
CprCompEvent	89410	endTime	89720
CprCompEvent	89410	compression depth, mm	62	mm
CprCompEvent	89410	compPeakTime	89570	ms
CprCompEvent	89410	compInstantaneousPeriod	600	ms
CprCompEvent	89410	compAbsolutePeakDepth	62	mm
CprCompEvent	89410	compLeaningDepth	7	mm
CprCompEvent	89410	compression recoil (leaning depth), mm	8	mm
CprCompEvent	89410	compHandposXiphoid	0
CprCompEvent	89410	compHandposError	0
CprCompEvent	89410	compIncompleteRelease	1
CprCompEvent	89410	compression rate, /min	109
CprCompEvent	90000	endTime	90360
CprCompEvent	90000	compression depth, mm	61	mm
CprCompEvent	90000	compPeakTime	90120	ms
CprCompEvent	90000	compInstantaneousPeriod	550	ms
CprCompEvent	90000	compAbsolutePeakDepth	61	mm
CprCompEvent	90000	compLeaningDepth	8	mm
CprCompEvent	90000	compression recoil (leaning depth), mm	7	mm
CprCompEvent	90000	compHandposXiphoid	0
CprCompEvent	90000	compHandposError	0
CprCompEvent	90000	compIncompleteRelease	1
CprCompEvent	90000	compression rate, /min	107
CprCompEvent	90530	endTime	90980
CprCompEvent	90530	compression depth, mm	59	mm
CprCompEvent	90530	compPeakTime	90680	ms
CprCompEvent	90530	compInstantaneousPeriod	560	ms
CprCompEvent	90530	compAbsolutePeakDepth	59	mm
CprCompEvent	90530	compLeaningDepth	7	mm
CprCompEvent	90530	compression recoil (leaning depth), mm	7	mm
CprCompEvent	90530	compHandposXiphoid	0
CprCompEvent	90530	compHandposError	0
CprCompEvent	90530	compIncompleteRelease	1
CprCompEvent	90530	compression rate, /min	105
CprCompEvent	91040	endTime	91370
CprCompEvent	91040	compression depth, mm	61	mm
CprCompEvent	91040	compPeakTime	91210	ms
CprCompEvent	91040	compInstantaneousPeriod	540	ms
CprCompEvent	91040	compAbsolutePeakDepth	61	mm
CprCompEvent	91040	compLeaningDepth	7	mm
CprCompEvent	91040	compression recoil (leaning depth), mm	7	mm
CprCompEvent	91040	compHandposXiphoid	0
CprCompEvent	91040	compHandposError	0
CprCompEvent	91040	compIncompleteRelease	1
CprCompEvent	91040	compression rate, /min	108
CprCompEvent	91530	endTime	91900
CprCompEvent	91530	compression depth, mm	60	mm
CprCompEvent	91530	compPeakTime	91740	ms
CprCompEvent	91530	compInstantaneousPeriod	530	ms
CprCompEvent	91530	compAbsolutePeakDepth	60	mm
CprCompEvent	91530	compLeaningDepth	7	mm
CprCompEvent	91530	compression recoil (leaning depth), mm	7	mm
CprCompEvent	91530	compHandposXiphoid	0
CprCompEvent	91530	compHandposError	0
CprCompEvent	91530	compIncompleteRelease	1
CprCompEvent	91530	compression rate, /min	110
CprCompEvent	92090	endTime	92660
CprCompEvent	92090	compression depth, mm	60	mm
CprCompEvent	92090	compPeakTime	92290	ms
CprCompEvent	92090	compInstantaneousPeriod	550	ms
CprCompEvent	92090	compAbsolutePeakDepth	60	mm
CprCompEvent	92090	compLeaningDepth	7	mm
CprCompEvent	92090	compression recoil (leaning depth), mm	7	mm
CprCompEvent	92090	compHandposXiphoid	0
CprCompEvent	92090	compHandposError	0
CprCompEvent	92090	compIncompleteRelease	1
CprCompEvent	92090	compression rate, /min	110
CprCompEvent	92710	endTime	92970
CprCompEvent	92710	compression depth, mm	59	mm
CprCompEvent	92710	compPeakTime	92840	ms
CprCompEvent	92710	compInstantaneousPeriod	550	ms
CprCompEvent	92710	compAbsolutePeakDepth	59	mm
CprCompEvent	92710	compLeaningDepth	7	mm
CprCompEvent	92710	compression recoil (leaning depth), mm	6	mm
CprCompEvent	92710	compHandposXiphoid	0
CprCompEvent	92710	compHandposError	0
CprCompEvent	92710	compIncompleteRelease	1
CprCompEvent	92710	compression rate, /min	110
CprCompEvent	93160	endTime	93520
CprCompEvent	93160	compression depth, mm	60	mm
CprCompEvent	93160	compPeakTime	93360	ms
CprCompEvent	93160	compInstantaneousPeriod	510	ms
CprCompEvent	93160	compAbsolutePeakDepth	60	mm
CprCompEvent	93160	compLeaningDepth	6	mm
CprCompEvent	93160	compression recoil (leaning depth), mm	7	mm
CprCompEvent	93160	compHandposXiphoid	0
CprCompEvent	93160	compHandposError	0
CprCompEvent	93160	compIncompleteRelease	1
CprCompEvent	93160	compression rate, /min	112
CprCompEvent	93740	endTime	94050
CprCompEvent	93740	compression depth, mm	55	mm
CprCompEvent	93740	compPeakTime	93880	ms
CprCompEvent	93740	compInstantaneousPeriod	530	ms
CprCompEvent	93740	compAbsolutePeakDepth	55	mm
CprCompEvent	93740	compLeaningDepth	7	mm
CprCompEvent	93740	compression recoil (leaning depth), mm	6	mm
CprCompEvent	93740	compHandposXiphoid	0
CprCompEvent	93740	compHandposError	0
CprCompEvent	93740	compIncompleteRelease	1
CprCompEvent	93740	compression rate, /min	114
CprCompEvent	94330	endTime	94580
CprCompEvent	94330	compression depth, mm	58	mm
CprCompEvent	94330	compPeakTime	94470	ms
CprCompEvent	94330	compInstantaneousPeriod	590	ms
CprCompEvent	94330	compAbsolutePeakDepth	58	mm
CprCompEvent	94330	compLeaningDepth	6	mm
CprCompEvent	94330	compression recoil (leaning depth), mm	6	mm
CprCompEvent	94330	compHandposXiphoid	0
CprCompEvent	94330	compHandposError	0
CprCompEvent	94330	compIncompleteRelease	1
CprCompEvent	94330	compression rate, /min	111
CprCompEvent	94800	endTime	95120
CprCompEvent	94800	compression depth, mm	62	mm
CprCompEvent	94800	compPeakTime	94980	ms
CprCompEvent	94800	compInstantaneousPeriod	500	ms
CprCompEvent	94800	compAbsolutePeakDepth	62	mm
CprCompEvent	94800	compLeaningDepth	6	mm
CprCompEvent	94800	compression recoil (leaning depth), mm	6	mm
CprCompEvent	94800	compHandposXiphoid	0
CprCompEvent	94800	compHandposError	0
CprCompEvent	94800	compIncompleteRelease	1
CprCompEvent	94800	compression rate, /min	111
CprCompEvent	95300	endTime	95640
CprCompEvent	95300	compression depth, mm	61	mm
CprCompEvent	95300	compPeakTime	95490	ms
CprCompEvent	95300	compInstantaneousPeriod	520	ms
CprCompEvent	95300	compAbsolutePeakDepth	61	mm
CprCompEvent	95300	compLeaningDepth	6	mm
CprCompEvent	95300	compression recoil (leaning depth), mm	8	mm
CprCompEvent	95300	compHandposXiphoid	0
CprCompEvent	95300	compHandposError	0
CprCompEvent	95300	compIncompleteRelease	1
CprCompEvent	95300	compression rate, /min	112
[truncated: 605 more rows]

## Sheet: 02S
straddling CPR	Participant ID: 2, Height 166cm, Weight 66kg, BMI 24kg/cm, age: 30s, sex: male
type	msecs	type2	value	units			comp.depth(mm)	comp. release depth(mm)	comp.mean rate(bpm)
CprSessionInfo	0	cprProtocol	1			average of 0-30 sec	50.8	10	112.1
CprSessionInfo	0	manikinType	20			average of 30-60 sec	52	9.7	111.3
CprSessionInfo	0	manikinStiffness	2			average of 60-90 sec	47.2	9.3	110.1
CprSessionInfo	0	cprCardId				average of 90-120 sec	44.8	9.3	108
CprSessionInfo	0	simulationType	6			average of 2 min	48.7	9.6	110.4
CprSessionInfo	0	totalTime	131	sec
CprSessionInfo	0	manikinName
CprSessionInfo	0	students
CprSessionInfo	0	manikinFirmwareVersion	1.7.0.0
CprSessionInfo	0	manikinRfidVersion	0.0.0
CprSessionInfo	0	manikinSkillGuideVersion	0.0
CprSessionInfo	0	manikinCompressionCount	0
CprSessionInfo	0	startTime	2018-01-19T19:19:12+09:00
CprSessionInfo	0	compInactivity	3	sec
CprSessionInfo	0	waveDelay	0	ms
CprSessionInfo	0	endTime	2018-01-19T19:21:25+09:00
CprSessionStatistics	131780	sessionDuration	131	sec
CprSessionStatistics	131780	ventCount	0
CprSessionStatistics	131780	ventCyclesCount	0
CprSessionStatistics	131780	ventCorrectVolumePercentage	-1	percent
CprSessionStatistics	131780	ventCorrectRateCprPercentage	-1	percent
CprSessionStatistics	131780	ventMeanVolume	0	ml
CprSessionStatistics	131780	ventNotEnoughVolumePercentage	-1	percent
CprSessionStatistics	131780	ventMeanRate	0	vpm
CprSessionStatistics	131780	ventCorrectRateVentOnlyPercentage	-1	percent
CprSessionStatistics	131780	compCorrectRatePercentage	94	percent
CprSessionStatistics	131780	compCount	235
CprSessionStatistics	131780	compression rate, /min	110
CprSessionStatistics	131780	ventTooMuchVolumePercentage	-1	percent
CprSessionStatistics	131780	compCorrectReleasePercentage	0	percent
CprSessionStatistics	131780	compHandPosCorrectPercentage	100	percent
CprSessionStatistics	131780	compCorrectDepthPercentage	84
CprSessionStatistics	131780	inactivityAverageTime	2	sec
CprSessionStatistics	131780	inactivityTime	3	sec
CprSessionStatistics	131780	cprCardTimestamp	0	sec
CprSessionStatistics	131780	timeFirstShock	-1	sec
CprSessionStatistics	131780	timeFirstComp	1	sec
CprSessionStatistics	131780	timeFirstVent	-1	sec
CprSessionStatistics	131780	compCyclesCount	0
CprSessionStatistics	131780	compInactivityPeriodCount	2
CprSessionStatistics	131780	compMeanDepth	4842	hmm
CprSessionStatistics	131780	compStdDeviationDepth	449	hmm
CprSessionStatistics	131780	compMeanReleaseDepth	959	hmm
CprSessionStatistics	131780	compStdDeviationReleaseDepth	57	hmm
CprSessionStatistics	131780	compStdDeviationRate	7	cpm
CprSessionStatistics	131780	ventStdDeviationVolume	0	ml
CprSessionStatistics	131780	ventStdDeviationRate	0	vpm
CprSessionStatistics	131780	compHandPosXiphoidErrorPercentage	0	percent
CprSessionStatistics	131780	compMeanStrokeLength	3886	hmm
CprSessionStatistics	131780	compStdDeviationStrokeLength	416	hmm
CprSessionStatistics	131780	compTooLowRatePercentage	2	percent
CprSessionStatistics	131780	ventTooHighRateCprPercentage	-1	percent
CprSessionStatistics	131780	ventTooHighRateVentOnlyPercentage	-1	percent
CprSessionStatistics	131780	ventCorrectInflationTimePercentage	-1	percent
CprSessionStatistics	131780	ventTooFastInflationTimePercentage	-1	percent
CprSessionStatistics	131780	compCorrectStrokeLengthPercentage	9
CprSessionStatistics	131780	compHistogramDepthBin_0	0
CprSessionStatistics	131780	compHistogramDepthBin_1	1
CprSessionStatistics	131780	compHistogramDepthBin_2	60
CprSessionStatistics	131780	compHistogramDepthBin_3	39
CprSessionStatistics	131780	compHistogramDepthBin_4	0
CprSessionStatistics	131780	compHistogramDepthBin_5	0
CprSessionStatistics	131780	compHistogramReleaseBin_0	0
CprSessionStatistics	131780	compHistogramReleaseBin_1	0
CprSessionStatistics	131780	compHistogramReleaseBin_2	0
CprSessionStatistics	131780	compHistogramReleaseBin_3	0
CprSessionStatistics	131780	compHistogramReleaseBin_4	44
CprSessionStatistics	131780	compHistogramReleaseBin_5	56
CprSessionStatistics	131780	compHistogramRateBin_0	0
CprSessionStatistics	131780	compHistogramRateBin_1	0
CprSessionStatistics	131780	compHistogramRateBin_2	1
CprSessionStatistics	131780	compHistogramRateBin_3	90
CprSessionStatistics	131780	compHistogramRateBin_4	9
CprSessionStatistics	131780	compHistogramRateBin_5	0
CprSessionStatistics	131780	compHistogramInactivityBin_0	100
CprSessionStatistics	131780	compHistogramInactivityBin_1	0
CprSessionStatistics	131780	compHistogramInactivityBin_2	0
CprSessionStatistics	131780	compHistogramInactivityBin_3	0
CprSessionStatistics	131780	compHistogramInactivityBin_4	0
CprSessionStatistics	131780	compHistogramInactivityBin_5	0
CprSessionStatistics	131780	ventHistogramVolumeBin_0	0
CprSessionStatistics	131780	ventHistogramVolumeBin_1	0
CprSessionStatistics	131780	ventHistogramVolumeBin_2	0
CprSessionStatistics	131780	ventHistogramVolumeBin_3	0
CprSessionStatistics	131780	ventHistogramVolumeBin_4	0
CprSessionStatistics	131780	ventHistogramVolumeBin_5	0
CprSessionStatistics	131780	ventHistogramRateBin_0	0
CprSessionStatistics	131780	ventHistogramRateBin_1	0
CprSessionStatistics	131780	ventHistogramRateBin_2	0
CprSessionStatistics	131780	ventHistogramRateBin_3	0
CprSessionStatistics	131780	ventHistogramRateBin_4	0
CprSessionStatistics	131780	ventHistogramRateBin_5	0
CprSessionScore	131780	overallScore	84	percent
CprSessionScore	131780	categoryThresholdBasic	50	percent
CprSessionScore	131780	categoryThresholdAdvanced	80	percent
CprSessionScore	131780	primaryAdvice	3
CprSessionScore	131780	secondaryAdvice	1
CprSessionScore	131780	flowTimePercentage	98	percent
CprSessionScore	131780	compOverallScore	84	percent
CprSessionScore	131780	ventOverallScore	0	percent
CprSessionScore	131780	compReleaseScoreReduction	14	percent
CprSessionScore	131780	compression depth, mmScoreReduction	2	percent
CprSessionScore	131780	compRateLowScoreReduction	0	percent
CprSessionScore	131780	compRateHighScoreReduction	0	percent
CprSessionScore	131780	compHandposScoreReduction	0	percent
CprSessionScore	131780	ventShallowScoreReduction	0	percent
CprSessionScore	131780	ventExcessiveScoreReduction	0	percent
CprSessionScore	131780	ventRateLowScoreReduction	100	percent
CprSessionScore	131780	ventRateHighScoreReduction	0	percent
CprSessionScore	131780	ventPauseScoreReduction	0	percent
CprSessionScore	131780	ventCyclesScoreReduction	0	percent
CprSessionScore	131780	compression depth, mmStrokeLengthScoreReduction	0	percent
CprSessionScore	131780	compDeepDepthScoreReduction	0	percent
CprSessionScore	131780	compCyclesScoreReduction	0	percent
CprSessionScore	131780	compFlowtimeScoreReduction	0	percent
CprPacketLossStart	20
CprPacketLossEnd	20
CprCompEvent	1250	endTime	2620
CprCompEvent	1250	compression depth, mm	21	mm
CprCompEvent	1250	compPeakTime	1960	ms
CprCompEvent	1250	compInstantaneousPeriod	65535	ms
CprCompEvent	1250	compAbsolutePeakDepth	21	mm
CprCompEvent	1250	compLeaningDepth	0	mm
CprCompEvent	1250	compression recoil (leaning depth), mm	8	mm
CprCompEvent	1250	compHandposXiphoid	0
CprCompEvent	1250	compHandposError	0
CprCompEvent	1250	compIncompleteRelease	1
CprCompEvent	1250	compression rate, /min	110
CprCompEvent	2890	endTime	3320
CprCompEvent	2890	compression depth, mm	48	mm
CprCompEvent	2890	compPeakTime	3120	ms
CprCompEvent	2890	compInstantaneousPeriod	1160	ms
CprCompEvent	2890	compAbsolutePeakDepth	48	mm
CprCompEvent	2890	compLeaningDepth	8	mm
CprCompEvent	2890	compression recoil (leaning depth), mm	9	mm
CprCompEvent	2890	compHandposXiphoid	0
CprCompEvent	2890	compHandposError	0
CprCompEvent	2890	compIncompleteRelease	1
CprCompEvent	2890	compression rate, /min	83
CprCompEvent	3470	endTime	3820
CprCompEvent	3470	compression depth, mm	52	mm
CprCompEvent	3470	compPeakTime	3630	ms
CprCompEvent	3470	compInstantaneousPeriod	510	ms
CprCompEvent	3470	compAbsolutePeakDepth	52	mm
CprCompEvent	3470	compLeaningDepth	9	mm
CprCompEvent	3470	compression recoil (leaning depth), mm	9	mm
CprCompEvent	3470	compHandposXiphoid	0
CprCompEvent	3470	compHandposError	0
CprCompEvent	3470	compIncompleteRelease	1
CprCompEvent	3470	compression rate, /min	95
CprCompEvent	4000	endTime	4310
CprCompEvent	4000	compression depth, mm	45	mm
CprCompEvent	4000	compPeakTime	4160	ms
CprCompEvent	4000	compInstantaneousPeriod	520	ms
CprCompEvent	4000	compAbsolutePeakDepth	45	mm
CprCompEvent	4000	compLeaningDepth	9	mm
CprCompEvent	4000	compression recoil (leaning depth), mm	9	mm
CprCompEvent	4000	compHandposXiphoid	0
CprCompEvent	4000	compHandposError	0
CprCompEvent	4000	compIncompleteRelease	1
CprCompEvent	4000	compression rate, /min	97
CprCompEvent	4430	endTime	4780
CprCompEvent	4430	compression depth, mm	50	mm
CprCompEvent	4430	compPeakTime	4590	ms
CprCompEvent	4430	compInstantaneousPeriod	440	ms
CprCompEvent	4430	compAbsolutePeakDepth	50	mm
CprCompEvent	4430	compLeaningDepth	9	mm
CprCompEvent	4430	compression recoil (leaning depth), mm	9	mm
CprCompEvent	4430	compHandposXiphoid	0
CprCompEvent	4430	compHandposError	0
CprCompEvent	4430	compIncompleteRelease	1
CprCompEvent	4430	compression rate, /min	123
CprCompEvent	4890	endTime	5260
CprCompEvent	4890	compression depth, mm	47	mm
CprCompEvent	4890	compPeakTime	5090	ms
CprCompEvent	4890	compInstantaneousPeriod	500	ms
CprCompEvent	4890	compAbsolutePeakDepth	47	mm
CprCompEvent	4890	compLeaningDepth	9	mm
CprCompEvent	4890	compression recoil (leaning depth), mm	9	mm
CprCompEvent	4890	compHandposXiphoid	0
CprCompEvent	4890	compHandposError	0
CprCompEvent	4890	compIncompleteRelease	1
CprCompEvent	4890	compression rate, /min	123
CprCompEvent	5410	endTime	5800
CprCompEvent	5410	compression depth, mm	45	mm
CprCompEvent	5410	compPeakTime	5580	ms
CprCompEvent	5410	compInstantaneousPeriod	490	ms
CprCompEvent	5410	compAbsolutePeakDepth	45	mm
CprCompEvent	5410	compLeaningDepth	9	mm
CprCompEvent	5410	compression recoil (leaning depth), mm	9	mm
CprCompEvent	5410	compHandposXiphoid	0
CprCompEvent	5410	compHandposError	0
CprCompEvent	5410	compIncompleteRelease	1
CprCompEvent	5410	compression rate, /min	127
CprCompEvent	5850	endTime	6260
CprCompEvent	5850	compression depth, mm	47	mm
CprCompEvent	5850	compPeakTime	6040	ms
CprCompEvent	5850	compInstantaneousPeriod	460	ms
CprCompEvent	5850	compAbsolutePeakDepth	47	mm
CprCompEvent	5850	compLeaningDepth	9	mm
CprCompEvent	5850	compression recoil (leaning depth), mm	11	mm
CprCompEvent	5850	compHandposXiphoid	0
CprCompEvent	5850	compHandposError	0
CprCompEvent	5850	compIncompleteRelease	1
CprCompEvent	5850	compression rate, /min	125
CprCompEvent	6370	endTime	6740
CprCompEvent	6370	compression depth, mm	52	mm
CprCompEvent	6370	compPeakTime	6550	ms
CprCompEvent	6370	compInstantaneousPeriod	510	ms
CprCompEvent	6370	compAbsolutePeakDepth	52	mm
CprCompEvent	6370	compLeaningDepth	11	mm
CprCompEvent	6370	compression recoil (leaning depth), mm	10	mm
CprCompEvent	6370	compHandposXiphoid	0
CprCompEvent	6370	compHandposError	0
CprCompEvent	6370	compIncompleteRelease	1
CprCompEvent	6370	compression rate, /min	123
CprCompEvent	6870	endTime	7270
CprCompEvent	6870	compression depth, mm	47	mm
CprCompEvent	6870	compPeakTime	7090	ms
CprCompEvent	6870	compInstantaneousPeriod	540	ms
CprCompEvent	6870	compAbsolutePeakDepth	47	mm
CprCompEvent	6870	compLeaningDepth	10	mm
CprCompEvent	6870	compression recoil (leaning depth), mm	10	mm
CprCompEvent	6870	compHandposXiphoid	0
CprCompEvent	6870	compHandposError	0
CprCompEvent	6870	compIncompleteRelease	1
CprCompEvent	6870	compression rate, /min	120
CprCompEvent	7370	endTime	7780
CprCompEvent	7370	compression depth, mm	48	mm
CprCompEvent	7370	compPeakTime	7560	ms
CprCompEvent	7370	compInstantaneousPeriod	470	ms
CprCompEvent	7370	compAbsolutePeakDepth	48	mm
CprCompEvent	7370	compLeaningDepth	10	mm
CprCompEvent	7370	compression recoil (leaning depth), mm	10	mm
CprCompEvent	7370	compHandposXiphoid	0
CprCompEvent	7370	compHandposError	0
CprCompEvent	7370	compIncompleteRelease	1
CprCompEvent	7370	compression rate, /min	116
CprCompEvent	7870	endTime	8180
CprCompEvent	7870	compression depth, mm	49	mm
CprCompEvent	7870	compPeakTime	8010	ms
CprCompEvent	7870	compInstantaneousPeriod	450	ms
CprCompEvent	7870	compAbsolutePeakDepth	49	mm
CprCompEvent	7870	compLeaningDepth	10	mm
CprCompEvent	7870	compression recoil (leaning depth), mm	10	mm
CprCompEvent	7870	compHandposXiphoid	0
CprCompEvent	7870	compHandposError	0
CprCompEvent	7870	compIncompleteRelease	1
CprCompEvent	7870	compression rate, /min	123
CprCompEvent	8330	endTime	8720
CprCompEvent	8330	compression depth, mm	49	mm
CprCompEvent	8330	compPeakTime	8520	ms
CprCompEvent	8330	compInstantaneousPeriod	510	ms
CprCompEvent	8330	compAbsolutePeakDepth	49	mm
CprCompEvent	8330	compLeaningDepth	10	mm
CprCompEvent	8330	compression recoil (leaning depth), mm	10	mm
CprCompEvent	8330	compHandposXiphoid	0
CprCompEvent	8330	compHandposError	0
CprCompEvent	8330	compIncompleteRelease	1
CprCompEvent	8330	compression rate, /min	123
CprCompEvent	8850	endTime	9220
CprCompEvent	8850	compression depth, mm	47	mm
CprCompEvent	8850	compPeakTime	9020	ms
CprCompEvent	8850	compInstantaneousPeriod	500	ms
CprCompEvent	8850	compAbsolutePeakDepth	47	mm
CprCompEvent	8850	compLeaningDepth	10	mm
CprCompEvent	8850	compression recoil (leaning depth), mm	10	mm
CprCompEvent	8850	compHandposXiphoid	0
CprCompEvent	8850	compHandposError	0
CprCompEvent	8850	compIncompleteRelease	1
CprCompEvent	8850	compression rate, /min	125
CprCompEvent	9350	endTime	9710
CprCompEvent	9350	compression depth, mm	49	mm
CprCompEvent	9350	compPeakTime	9520	ms
CprCompEvent	9350	compInstantaneousPeriod	500	ms
CprCompEvent	9350	compAbsolutePeakDepth	49	mm
CprCompEvent	9350	compLeaningDepth	10	mm
CprCompEvent	9350	compression recoil (leaning depth), mm	10	mm
CprCompEvent	9350	compHandposXiphoid	0
CprCompEvent	9350	compHandposError	0
CprCompEvent	9350	compIncompleteRelease	1
CprCompEvent	9350	compression rate, /min	120
CprCompEvent	9870	endTime	10240
CprCompEvent	9870	compression depth, mm	46	mm
CprCompEvent	9870	compPeakTime	10010	ms
CprCompEvent	9870	compInstantaneousPeriod	480	ms
CprCompEvent	9870	compAbsolutePeakDepth	46	mm
CprCompEvent	9870	compLeaningDepth	10	mm
CprCompEvent	9870	compression recoil (leaning depth), mm	11	mm
CprCompEvent	9870	compHandposXiphoid	0
CprCompEvent	9870	compHandposError	0
CprCompEvent	9870	compIncompleteRelease	1
CprCompEvent	9870	compression rate, /min	122
CprCompEvent	10360	endTime	10800
CprCompEvent	10360	compression depth, mm	51	mm
CprCompEvent	10360	compPeakTime	10530	ms
CprCompEvent	10360	compInstantaneousPeriod	530	ms
CprCompEvent	10360	compAbsolutePeakDepth	51	mm
CprCompEvent	10360	compLeaningDepth	11	mm
CprCompEvent	10360	compression recoil (leaning depth), mm	10	mm
CprCompEvent	10360	compHandposXiphoid	0
CprCompEvent	10360	compHandposError	0
CprCompEvent	10360	compIncompleteRelease	1
CprCompEvent	10360	compression rate, /min	118
CprCompEvent	10910	endTime	11360
CprCompEvent	10910	compression depth, mm	50	mm
CprCompEvent	10910	compPeakTime	11100	ms
CprCompEvent	10910	compInstantaneousPeriod	570	ms
CprCompEvent	10910	compAbsolutePeakDepth	50	mm
CprCompEvent	10910	compLeaningDepth	10	mm
CprCompEvent	10910	compression recoil (leaning depth), mm	11	mm
CprCompEvent	10910	compHandposXiphoid	0
CprCompEvent	10910	compHandposError	0
CprCompEvent	10910	compIncompleteRelease	1
CprCompEvent	10910	compression rate, /min	113
CprCompEvent	11500	endTime	11980
CprCompEvent	11500	compression depth, mm	49	mm
CprCompEvent	11500	compPeakTime	11660	ms
CprCompEvent	11500	compInstantaneousPeriod	550	ms
CprCompEvent	11500	compAbsolutePeakDepth	49	mm
CprCompEvent	11500	compLeaningDepth	11	mm
CprCompEvent	11500	compression recoil (leaning depth), mm	10	mm
CprCompEvent	11500	compHandposXiphoid	0
CprCompEvent	11500	compHandposError	0
CprCompEvent	11500	compIncompleteRelease	1
CprCompEvent	11500	compression rate, /min	109
CprCompEvent	12020	endTime	12410
CprCompEvent	12020	compression depth, mm	48	mm
CprCompEvent	12020	compPeakTime	12190	ms
CprCompEvent	12020	compInstantaneousPeriod	540	ms
CprCompEvent	12020	compAbsolutePeakDepth	48	mm
CprCompEvent	12020	compLeaningDepth	10	mm
CprCompEvent	12020	compression recoil (leaning depth), mm	11	mm
CprCompEvent	12020	compHandposXiphoid	0
CprCompEvent	12020	compHandposError	0
CprCompEvent	12020	compIncompleteRelease	1
CprCompEvent	12020	compression rate, /min	109
CprCompEvent	12560	endTime	12930
CprCompEvent	12560	compression depth, mm	49	mm
CprCompEvent	12560	compPeakTime	12720	ms
CprCompEvent	12560	compInstantaneousPeriod	520	ms
CprCompEvent	12560	compAbsolutePeakDepth	49	mm
CprCompEvent	12560	compLeaningDepth	11	mm
CprCompEvent	12560	compression recoil (leaning depth), mm	11	mm
CprCompEvent	12560	compHandposXiphoid	0
CprCompEvent	12560	compHandposError	0
CprCompEvent	12560	compIncompleteRelease	1
CprCompEvent	12560	compression rate, /min	110
CprCompEvent	13090	endTime	13580
CprCompEvent	13090	compression depth, mm	49	mm
CprCompEvent	13090	compPeakTime	13270	ms
CprCompEvent	13090	compInstantaneousPeriod	550	ms
CprCompEvent	13090	compAbsolutePeakDepth	49	mm
CprCompEvent	13090	compLeaningDepth	11	mm
CprCompEvent	13090	compression recoil (leaning depth), mm	10	mm
CprCompEvent	13090	compHandposXiphoid	0
CprCompEvent	13090	compHandposError	0
CprCompEvent	13090	compIncompleteRelease	1
CprCompEvent	13090	compression rate, /min	110
CprCompEvent	13690	endTime	14000
CprCompEvent	13690	compression depth, mm	50	mm
CprCompEvent	13690	compPeakTime	13830	ms
CprCompEvent	13690	compInstantaneousPeriod	560	ms
CprCompEvent	13690	compAbsolutePeakDepth	50	mm
CprCompEvent	13690	compLeaningDepth	10	mm
CprCompEvent	13690	compression recoil (leaning depth), mm	10	mm
CprCompEvent	13690	compHandposXiphoid	0
CprCompEvent	13690	compHandposError	0
CprCompEvent	13690	compIncompleteRelease	1
CprCompEvent	13690	compression rate, /min	111
CprCompEvent	14220	endTime	14580
CprCompEvent	14220	compression depth, mm	49	mm
CprCompEvent	14220	compPeakTime	14370	ms
CprCompEvent	14220	compInstantaneousPeriod	540	ms
CprCompEvent	14220	compAbsolutePeakDepth	49	mm
CprCompEvent	14220	compLeaningDepth	10	mm
CprCompEvent	14220	compression recoil (leaning depth), mm	10	mm
CprCompEvent	14220	compHandposXiphoid	0
CprCompEvent	14220	compHandposError	0
CprCompEvent	14220	compIncompleteRelease	1
CprCompEvent	14220	compression rate, /min	109
CprCompEvent	14740	endTime	15080
CprCompEvent	14740	compression depth, mm	51	mm
CprCompEvent	14740	compPeakTime	14910	ms
CprCompEvent	14740	compInstantaneousPeriod	550	ms
CprCompEvent	14740	compAbsolutePeakDepth	51	mm
CprCompEvent	14740	compLeaningDepth	10	mm
CprCompEvent	14740	compression recoil (leaning depth), mm	10	mm
CprCompEvent	14740	compHandposXiphoid	0
CprCompEvent	14740	compHandposError	0
CprCompEvent	14740	compIncompleteRelease	1
CprCompEvent	14740	compression rate, /min	110
CprCompEvent	15270	endTime	15660
CprCompEvent	15270	compression depth, mm	51	mm
CprCompEvent	15270	compPeakTime	15460	ms
CprCompEvent	15270	compInstantaneousPeriod	550	ms
CprCompEvent	15270	compAbsolutePeakDepth	51	mm
CprCompEvent	15270	compLeaningDepth	10	mm
CprCompEvent	15270	compression recoil (leaning depth), mm	10	mm
CprCompEvent	15270	compHandposXiphoid	0
CprCompEvent	15270	compHandposError	0
CprCompEvent	15270	compIncompleteRelease	1
CprCompEvent	15270	compression rate, /min	109
CprCompEvent	15800	endTime	16210
CprCompEvent	15800	compression depth, mm	49	mm
CprCompEvent	15800	compPeakTime	16010	ms
CprCompEvent	15800	compInstantaneousPeriod	540	ms
CprCompEvent	15800	compAbsolutePeakDepth	49	mm
CprCompEvent	15800	compLeaningDepth	10	mm
CprCompEvent	15800	compression recoil (leaning depth), mm	10	mm
CprCompEvent	15800	compHandposXiphoid	0
CprCompEvent	15800	compHandposError	0
CprCompEvent	15800	compIncompleteRelease	1
CprCompEvent	15800	compression rate, /min	110
CprCompEvent	16410	endTime	16740
CprCompEvent	16410	compression depth, mm	50	mm
CprCompEvent	16410	compPeakTime	16580	ms
CprCompEvent	16410	compInstantaneousPeriod	570	ms
CprCompEvent	16410	compAbsolutePeakDepth	50	mm
CprCompEvent	16410	compLeaningDepth	10	mm
CprCompEvent	16410	compression recoil (leaning depth), mm	10	mm
CprCompEvent	16410	compHandposXiphoid	0
CprCompEvent	16410	compHandposError	0
CprCompEvent	16410	compIncompleteRelease	1
CprCompEvent	16410	compression rate, /min	109
CprCompEvent	16950	endTime	17320
CprCompEvent	16950	compression depth, mm	52	mm
CprCompEvent	16950	compPeakTime	17150	ms
CprCompEvent	16950	compInstantaneousPeriod	570	ms
CprCompEvent	16950	compAbsolutePeakDepth	52	mm
CprCompEvent	16950	compLeaningDepth	10	mm
CprCompEvent	16950	compression recoil (leaning depth), mm	10	mm
CprCompEvent	16950	compHandposXiphoid	0
CprCompEvent	16950	compHandposError	0
CprCompEvent	16950	compIncompleteRelease	1
CprCompEvent	16950	compression rate, /min	107
CprCompEvent	17510	endTime	17860
CprCompEvent	17510	compression depth, mm	53	mm
CprCompEvent	17510	compPeakTime	17660	ms
CprCompEvent	17510	compInstantaneousPeriod	510	ms
CprCompEvent	17510	compAbsolutePeakDepth	53	mm
CprCompEvent	17510	compLeaningDepth	10	mm
CprCompEvent	17510	compression recoil (leaning depth), mm	10	mm
CprCompEvent	17510	compHandposXiphoid	0
CprCompEvent	17510	compHandposError	0
CprCompEvent	17510	compIncompleteRelease	1
CprCompEvent	17510	compression rate, /min	108
CprCompEvent	18030	endTime	18390
CprCompEvent	18030	compression depth, mm	53	mm
CprCompEvent	18030	compPeakTime	18220	ms
CprCompEvent	18030	compInstantaneousPeriod	560	ms
CprCompEvent	18030	compAbsolutePeakDepth	53	mm
CprCompEvent	18030	compLeaningDepth	10	mm
CprCompEvent	18030	compression recoil (leaning depth), mm	10	mm
CprCompEvent	18030	compHandposXiphoid	0
CprCompEvent	18030	compHandposError	0
CprCompEvent	18030	compIncompleteRelease	1
CprCompEvent	18030	compression rate, /min	109
CprCompEvent	18610	endTime	18970
CprCompEvent	18610	compression depth, mm	55	mm
CprCompEvent	18610	compPeakTime	18770	ms
CprCompEvent	18610	compInstantaneousPeriod	550	ms
CprCompEvent	18610	compAbsolutePeakDepth	55	mm
CprCompEvent	18610	compLeaningDepth	10	mm
CprCompEvent	18610	compression recoil (leaning depth), mm	10	mm
CprCompEvent	18610	compHandposXiphoid	0
CprCompEvent	18610	compHandposError	0
CprCompEvent	18610	compIncompleteRelease	1
CprCompEvent	18610	compression rate, /min	110
CprCompEvent	19100	endTime	19510
CprCompEvent	19100	compression depth, mm	54	mm
CprCompEvent	19100	compPeakTime	19310	ms
CprCompEvent	19100	compInstantaneousPeriod	550	ms
CprCompEvent	19100	compAbsolutePeakDepth	54	mm
CprCompEvent	19100	compLeaningDepth	10	mm
CprCompEvent	19100	compression recoil (leaning depth), mm	10	mm
CprCompEvent	19100	compHandposXiphoid	0
CprCompEvent	19100	compHandposError	0
CprCompEvent	19100	compIncompleteRelease	1
CprCompEvent	19100	compression rate, /min	109
CprCompEvent	19670	endTime	20140
CprCompEvent	19670	compression depth, mm	55	mm
CprCompEvent	19670	compPeakTime	19850	ms
CprCompEvent	19670	compInstantaneousPeriod	530	ms
CprCompEvent	19670	compAbsolutePeakDepth	55	mm
CprCompEvent	19670	compLeaningDepth	10	mm
CprCompEvent	19670	compression recoil (leaning depth), mm	10	mm
CprCompEvent	19670	compHandposXiphoid	0
CprCompEvent	19670	compHandposError	0
CprCompEvent	19670	compIncompleteRelease	1
CprCompEvent	19670	compression rate, /min	111
CprCompEvent	20200	endTime	20560
CprCompEvent	20200	compression depth, mm	52	mm
CprCompEvent	20200	compPeakTime	20380	ms
CprCompEvent	20200	compInstantaneousPeriod	540	ms
CprCompEvent	20200	compAbsolutePeakDepth	52	mm
CprCompEvent	20200	compLeaningDepth	10	mm
CprCompEvent	20200	compression recoil (leaning depth), mm	11	mm
CprCompEvent	20200	compHandposXiphoid	0
CprCompEvent	20200	compHandposError	0
CprCompEvent	20200	compIncompleteRelease	1
CprCompEvent	20200	compression rate, /min	111
CprCompEvent	20750	endTime	21120
CprCompEvent	20750	compression depth, mm	54	mm
CprCompEvent	20750	compPeakTime	20920	ms
CprCompEvent	20750	compInstantaneousPeriod	540	ms
CprCompEvent	20750	compAbsolutePeakDepth	54	mm
CprCompEvent	20750	compLeaningDepth	11	mm
CprCompEvent	20750	compression recoil (leaning depth), mm	10	mm
CprCompEvent	20750	compHandposXiphoid	0
CprCompEvent	20750	compHandposError	0
CprCompEvent	20750	compIncompleteRelease	1
CprCompEvent	20750	compression rate, /min	111
CprCompEvent	21270	endTime	21650
CprCompEvent	21270	compression depth, mm	55	mm
CprCompEvent	21270	compPeakTime	21470	ms
CprCompEvent	21270	compInstantaneousPeriod	550	ms
CprCompEvent	21270	compAbsolutePeakDepth	55	mm
CprCompEvent	21270	compLeaningDepth	10	mm
CprCompEvent	21270	compression recoil (leaning depth), mm	10	mm
CprCompEvent	21270	compHandposXiphoid	0
CprCompEvent	21270	compHandposError	0
CprCompEvent	21270	compIncompleteRelease	1
CprCompEvent	21270	compression rate, /min	110
CprCompEvent	21860	endTime	22230
CprCompEvent	21860	compression depth, mm	53	mm
CprCompEvent	21860	compPeakTime	22040	ms
CprCompEvent	21860	compInstantaneousPeriod	560	ms
CprCompEvent	21860	compAbsolutePeakDepth	53	mm
CprCompEvent	21860	compLeaningDepth	10	mm
CprCompEvent	21860	compression recoil (leaning depth), mm	10	mm
CprCompEvent	21860	compHandposXiphoid	0
CprCompEvent	21860	compHandposError	0
CprCompEvent	21860	compIncompleteRelease	1
CprCompEvent	21860	compression rate, /min	108
CprCompEvent	22380	endTime	22720
CprCompEvent	22380	compression depth, mm	52	mm
CprCompEvent	22380	compPeakTime	22560	ms
CprCompEvent	22380	compInstantaneousPeriod	530	ms
CprCompEvent	22380	compAbsolutePeakDepth	52	mm
CprCompEvent	22380	compLeaningDepth	10	mm
CprCompEvent	22380	compression recoil (leaning depth), mm	10	mm
CprCompEvent	22380	compHandposXiphoid	0
CprCompEvent	22380	compHandposError	0
CprCompEvent	22380	compIncompleteRelease	1
CprCompEvent	22380	compression rate, /min	109
CprCompEvent	22890	endTime	23260
CprCompEvent	22890	compression depth, mm	52	mm
CprCompEvent	22890	compPeakTime	23090	ms
CprCompEvent	22890	compInstantaneousPeriod	530	ms
CprCompEvent	22890	compAbsolutePeakDepth	52	mm
CprCompEvent	22890	compLeaningDepth	10	mm
CprCompEvent	22890	compression recoil (leaning depth), mm	10	mm
CprCompEvent	22890	compHandposXiphoid	0
CprCompEvent	22890	compHandposError	0
CprCompEvent	22890	compIncompleteRelease	1
CprCompEvent	22890	compression rate, /min	109
CprCompEvent	23480	endTime	23820
CprCompEvent	23480	compression depth, mm	53	mm
CprCompEvent	23480	compPeakTime	23650	ms
CprCompEvent	23480	compInstantaneousPeriod	550	ms
CprCompEvent	23480	compAbsolutePeakDepth	53	mm
CprCompEvent	23480	compLeaningDepth	10	mm
CprCompEvent	23480	compression recoil (leaning depth), mm	10	mm
CprCompEvent	23480	compHandposXiphoid	0
CprCompEvent	23480	compHandposError	0
CprCompEvent	23480	compIncompleteRelease	1
CprCompEvent	23480	compression rate, /min	113
CprCompEvent	24010	endTime	24360
CprCompEvent	24010	compression depth, mm	53	mm
CprCompEvent	24010	compPeakTime	24190	ms
CprCompEvent	24010	compInstantaneousPeriod	540	ms
CprCompEvent	24010	compAbsolutePeakDepth	53	mm
CprCompEvent	24010	compLeaningDepth	10	mm
CprCompEvent	24010	compression recoil (leaning depth), mm	10	mm
CprCompEvent	24010	compHandposXiphoid	0
CprCompEvent	24010	compHandposError	0
CprCompEvent	24010	compIncompleteRelease	1
CprCompEvent	24010	compression rate, /min	110
CprCompEvent	24560	endTime	24900
CprCompEvent	24560	compression depth, mm	53	mm
CprCompEvent	24560	compPeakTime	24730	ms
CprCompEvent	24560	compInstantaneousPeriod	550	ms
CprCompEvent	24560	compAbsolutePeakDepth	53	mm
CprCompEvent	24560	compLeaningDepth	10	mm
CprCompEvent	24560	compression recoil (leaning depth), mm	10	mm
CprCompEvent	24560	compHandposXiphoid	0
CprCompEvent	24560	compHandposError	0
CprCompEvent	24560	compIncompleteRelease	1
CprCompEvent	24560	compression rate, /min	111
CprCompEvent	25090	endTime	25420
CprCompEvent	25090	compression depth, mm	51	mm
CprCompEvent	25090	compPeakTime	25250	ms
CprCompEvent	25090	compInstantaneousPeriod	520	ms
CprCompEvent	25090	compAbsolutePeakDepth	51	mm
CprCompEvent	25090	compLeaningDepth	10	mm
CprCompEvent	25090	compression recoil (leaning depth), mm	10	mm
CprCompEvent	25090	compHandposXiphoid	0
CprCompEvent	25090	compHandposError	0
CprCompEvent	25090	compIncompleteRelease	1
CprCompEvent	25090	compression rate, /min	110
CprCompEvent	25600	endTime	25960
CprCompEvent	25600	compression depth, mm	53	mm
CprCompEvent	25600	compPeakTime	25790	ms
CprCompEvent	25600	compInstantaneousPeriod	540	ms
CprCompEvent	25600	compAbsolutePeakDepth	53	mm
CprCompEvent	25600	compLeaningDepth	10	mm
CprCompEvent	25600	compression recoil (leaning depth), mm	10	mm
CprCompEvent	25600	compHandposXiphoid	0
CprCompEvent	25600	compHandposError	0
CprCompEvent	25600	compIncompleteRelease	1
CprCompEvent	25600	compression rate, /min	111
CprCompEvent	26150	endTime	26500
CprCompEvent	26150	compression depth, mm	54	mm
CprCompEvent	26150	compPeakTime	26330	ms
CprCompEvent	26150	compInstantaneousPeriod	540	ms
CprCompEvent	26150	compAbsolutePeakDepth	54	mm
CprCompEvent	26150	compLeaningDepth	10	mm
CprCompEvent	26150	compression recoil (leaning depth), mm	10	mm
CprCompEvent	26150	compHandposXiphoid	0
CprCompEvent	26150	compHandposError	0
CprCompEvent	26150	compIncompleteRelease	1
CprCompEvent	26150	compression rate, /min	111
CprCompEvent	26700	endTime	27030
CprCompEvent	26700	compression depth, mm	56	mm
CprCompEvent	26700	compPeakTime	26880	ms
CprCompEvent	26700	compInstantaneousPeriod	540	ms
CprCompEvent	26700	compAbsolutePeakDepth	56	mm
CprCompEvent	26700	compLeaningDepth	10	mm
CprCompEvent	26700	compression recoil (leaning depth), mm	10	mm
CprCompEvent	26700	compHandposXiphoid	0
CprCompEvent	26700	compHandposError	0
CprCompEvent	26700	compIncompleteRelease	1
CprCompEvent	26700	compression rate, /min	112
CprCompEvent	27250	endTime	27580
CprCompEvent	27250	compression depth, mm	55	mm
CprCompEvent	27250	compPeakTime	27420	ms
CprCompEvent	27250	compInstantaneousPeriod	540	ms
CprCompEvent	27250	compAbsolutePeakDepth	55	mm
CprCompEvent	27250	compLeaningDepth	10	mm
CprCompEvent	27250	compression recoil (leaning depth), mm	10	mm
CprCompEvent	27250	compHandposXiphoid	0
CprCompEvent	27250	compHandposError	0
CprCompEvent	27250	compIncompleteRelease	1
CprCompEvent	27250	compression rate, /min	111
CprCompEvent	27760	endTime	28060
CprCompEvent	27760	compression depth, mm	57	mm
CprCompEvent	27760	compPeakTime	27920	ms
CprCompEvent	27760	compInstantaneousPeriod	510	ms
CprCompEvent	27760	compAbsolutePeakDepth	57	mm
CprCompEvent	27760	compLeaningDepth	10	mm
CprCompEvent	27760	compression recoil (leaning depth), mm	10	mm
CprCompEvent	27760	compHandposXiphoid	0
CprCompEvent	27760	compHandposError	0
CprCompEvent	27760	compIncompleteRelease	1
CprCompEvent	27760	compression rate, /min	114
CprCompEvent	28250	endTime	28600
CprCompEvent	28250	compression depth, mm	55	mm
CprCompEvent	28250	compPeakTime	28440	ms
CprCompEvent	28250	compInstantaneousPeriod	520	ms
CprCompEvent	28250	compAbsolutePeakDepth	55	mm
CprCompEvent	28250	compLeaningDepth	10	mm
CprCompEvent	28250	compression recoil (leaning depth), mm	10	mm
CprCompEvent	28250	compHandposXiphoid	0
CprCompEvent	28250	compHandposError	0
CprCompEvent	28250	compIncompleteRelease	1
CprCompEvent	28250	compression rate, /min	114
CprCompEvent	28830	endTime	29140
CprCompEvent	28830	compression depth, mm	56	mm
CprCompEvent	28830	compPeakTime	28980	ms
CprCompEvent	28830	compInstantaneousPeriod	540	ms
CprCompEvent	28830	compAbsolutePeakDepth	56	mm
CprCompEvent	28830	compLeaningDepth	10	mm
CprCompEvent	28830	compression recoil (leaning depth), mm	10	mm
CprCompEvent	28830	compHandposXiphoid	0
CprCompEvent	28830	compHandposError	0
CprCompEvent	28830	compIncompleteRelease	1
CprCompEvent	28830	compression rate, /min	114
CprCompEvent	29350	endTime	29660
CprCompEvent	29350	compression depth, mm	56	mm
CprCompEvent	29350	compPeakTime	29520	ms
CprCompEvent	29350	compInstantaneousPeriod	540	ms
CprCompEvent	29350	compAbsolutePeakDepth	56	mm
CprCompEvent	29350	compLeaningDepth	10	mm
CprCompEvent	29350	compression recoil (leaning depth), mm	10	mm
CprCompEvent	29350	compHandposXiphoid	0
CprCompEvent	29350	compHandposError	0
CprCompEvent	29350	compIncompleteRelease	1
CprCompEvent	29350	compression rate, /min	112
CprCompEvent	29890	endTime	30220
CprCompEvent	29890	compression depth, mm	56	mm
CprCompEvent	29890	compPeakTime	30060	ms
CprCompEvent	29890	compInstantaneousPeriod	540	ms
CprCompEvent	29890	compAbsolutePeakDepth	56	mm
CprCompEvent	29890	compLeaningDepth	10	mm
CprCompEvent	29890	compression recoil (leaning depth), mm	10	mm
CprCompEvent	29890	compHandposXiphoid	0
CprCompEvent	29890	compHandposError	0
CprCompEvent	29890	compIncompleteRelease	1
CprCompEvent	29890	compression rate, /min	111
CprCompEvent	30470	endTime	30780
CprCompEvent	30470	compression depth, mm	54	mm
CprCompEvent	30470	compPeakTime	30630	ms
CprCompEvent	30470	compInstantaneousPeriod	570	ms
CprCompEvent	30470	compAbsolutePeakDepth	54	mm
CprCompEvent	30470	compLeaningDepth	10	mm
CprCompEvent	30470	compression recoil (leaning depth), mm	10	mm
CprCompEvent	30470	compHandposXiphoid	0
CprCompEvent	30470	compHandposError	0
CprCompEvent	30470	compIncompleteRelease	1
CprCompEvent	30470	compression rate, /min	109
CprCompEvent	30990	endTime	31370
CprCompEvent	30990	compression depth, mm	55	mm
CprCompEvent	30990	compPeakTime	31170	ms
CprCompEvent	30990	compInstantaneousPeriod	540	ms
CprCompEvent	30990	compAbsolutePeakDepth	55	mm
CprCompEvent	30990	compLeaningDepth	10	mm
CprCompEvent	30990	compression recoil (leaning depth), mm	10	mm
CprCompEvent	30990	compHandposXiphoid	0
CprCompEvent	30990	compHandposError	0
CprCompEvent	30990	compIncompleteRelease	1
CprCompEvent	30990	compression rate, /min	107
CprCompEvent	31530	endTime	31880
CprCompEvent	31530	compression depth, mm	53	mm
CprCompEvent	31530	compPeakTime	31690	ms
CprCompEvent	31530	compInstantaneousPeriod	520	ms
CprCompEvent	31530	compAbsolutePeakDepth	53	mm
CprCompEvent	31530	compLeaningDepth	10	mm
CprCompEvent	31530	compression recoil (leaning depth), mm	10	mm
CprCompEvent	31530	compHandposXiphoid	0
CprCompEvent	31530	compHandposError	0
CprCompEvent	31530	compIncompleteRelease	1
CprCompEvent	31530	compression rate, /min	110
CprCompEvent	32070	endTime	32460
CprCompEvent	32070	compression depth, mm	52	mm
CprCompEvent	32070	compPeakTime	32260	ms
CprCompEvent	32070	compInstantaneousPeriod	570	ms
CprCompEvent	32070	compAbsolutePeakDepth	52	mm
CprCompEvent	32070	compLeaningDepth	10	mm
CprCompEvent	32070	compression recoil (leaning depth), mm	10	mm
CprCompEvent	32070	compHandposXiphoid	0
CprCompEvent	32070	compHandposError	0
CprCompEvent	32070	compIncompleteRelease	1
CprCompEvent	32070	compression rate, /min	110
CprCompEvent	32630	endTime	32980
CprCompEvent	32630	compression depth, mm	52	mm
CprCompEvent	32630	compPeakTime	32820	ms
CprCompEvent	32630	compInstantaneousPeriod	560	ms
CprCompEvent	32630	compAbsolutePeakDepth	52	mm
CprCompEvent	32630	compLeaningDepth	10	mm
CprCompEvent	32630	compression recoil (leaning depth), mm	10	mm
CprCompEvent	32630	compHandposXiphoid	0
CprCompEvent	32630	compHandposError	0
CprCompEvent	32630	compIncompleteRelease	1
CprCompEvent	32630	compression rate, /min	110
CprCompEvent	33170	endTime	33520
CprCompEvent	33170	compression depth, mm	52	mm
CprCompEvent	33170	compPeakTime	33350	ms
CprCompEvent	33170	compInstantaneousPeriod	530	ms
CprCompEvent	33170	compAbsolutePeakDepth	52	mm
CprCompEvent	33170	compLeaningDepth	10	mm
CprCompEvent	33170	compression recoil (leaning depth), mm	10	mm
CprCompEvent	33170	compHandposXiphoid	0
CprCompEvent	33170	compHandposError	0
CprCompEvent	33170	compIncompleteRelease	1
CprCompEvent	33170	compression rate, /min	109
CprCompEvent	33710	endTime	34080
CprCompEvent	33710	compression depth, mm	55	mm
CprCompEvent	33710	compPeakTime	33890	ms
CprCompEvent	33710	compInstantaneousPeriod	540	ms
CprCompEvent	33710	compAbsolutePeakDepth	55	mm
CprCompEvent	33710	compLeaningDepth	10	mm
CprCompEvent	33710	compression recoil (leaning depth), mm	10	mm
CprCompEvent	33710	compHandposXiphoid	0
CprCompEvent	33710	compHandposError	0
CprCompEvent	33710	compIncompleteRelease	1
CprCompEvent	33710	compression rate, /min	109
CprCompEvent	34230	endTime	34600
CprCompEvent	34230	compression depth, mm	54	mm
CprCompEvent	34230	compPeakTime	34430	ms
CprCompEvent	34230	compInstantaneousPeriod	540	ms
CprCompEvent	34230	compAbsolutePeakDepth	54	mm
CprCompEvent	34230	compLeaningDepth	10	mm
CprCompEvent	34230	compression recoil (leaning depth), mm	10	mm
CprCompEvent	34230	compHandposXiphoid	0
CprCompEvent	34230	compHandposError	0
CprCompEvent	34230	compIncompleteRelease	1
CprCompEvent	34230	compression rate, /min	111
CprCompEvent	34810	endTime	35160
CprCompEvent	34810	compression depth, mm	55	mm
CprCompEvent	34810	compPeakTime	34980	ms
CprCompEvent	34810	compInstantaneousPeriod	550	ms
CprCompEvent	34810	compAbsolutePeakDepth	55	mm
CprCompEvent	34810	compLeaningDepth	10	mm
CprCompEvent	34810	compression recoil (leaning depth), mm	10	mm
CprCompEvent	34810	compHandposXiphoid	0
CprCompEvent	34810	compHandposError	0
CprCompEvent	34810	compIncompleteRelease	1
CprCompEvent	34810	compression rate, /min	109
CprCompEvent	35360	endTime	35720
CprCompEvent	35360	compression depth, mm	56	mm
CprCompEvent	35360	compPeakTime	35540	ms
CprCompEvent	35360	compInstantaneousPeriod	550	ms
CprCompEvent	35360	compAbsolutePeakDepth	56	mm
CprCompEvent	35360	compLeaningDepth	10	mm
CprCompEvent	35360	compression recoil (leaning depth), mm	10	mm
CprCompEvent	35360	compHandposXiphoid	0
CprCompEvent	35360	compHandposError	0
CprCompEvent	35360	compIncompleteRelease	1
CprCompEvent	35360	compression rate, /min	110
CprCompEvent	35890	endTime	36240
CprCompEvent	35890	compression depth, mm	53	mm
CprCompEvent	35890	compPeakTime	36080	ms
CprCompEvent	35890	compInstantaneousPeriod	540	ms
CprCompEvent	35890	compAbsolutePeakDepth	53	mm
CprCompEvent	35890	compLeaningDepth	10	mm
CprCompEvent	35890	compression recoil (leaning depth), mm	10	mm
CprCompEvent	35890	compHandposXiphoid	0
CprCompEvent	35890	compHandposError	0
CprCompEvent	35890	compIncompleteRelease	1
CprCompEvent	35890	compression rate, /min	109
CprCompEvent	36450	endTime	36800
CprCompEvent	36450	compression depth, mm	51	mm
CprCompEvent	36450	compPeakTime	36630	ms
CprCompEvent	36450	compInstantaneousPeriod	550	ms
CprCompEvent	36450	compAbsolutePeakDepth	51	mm
CprCompEvent	36450	compLeaningDepth	10	mm
CprCompEvent	36450	compression recoil (leaning depth), mm	10	mm
CprCompEvent	36450	compHandposXiphoid	0
CprCompEvent	36450	compHandposError	0
CprCompEvent	36450	compIncompleteRelease	1
CprCompEvent	36450	compression rate, /min	109
CprCompEvent	36960	endTime	37330
CprCompEvent	36960	compression depth, mm	52	mm
CprCompEvent	36960	compPeakTime	37130	ms
CprCompEvent	36960	compInstantaneousPeriod	510	ms
CprCompEvent	36960	compAbsolutePeakDepth	52	mm
CprCompEvent	36960	compLeaningDepth	10	mm
CprCompEvent	36960	compression recoil (leaning depth), mm	10	mm
CprCompEvent	36960	compHandposXiphoid	0
CprCompEvent	36960	compHandposError	0
CprCompEvent	36960	compIncompleteRelease	1
CprCompEvent	36960	compression rate, /min	112
CprCompEvent	37480	endTime	37840
CprCompEvent	37480	compression depth, mm	51	mm
CprCompEvent	37480	compPeakTime	37650	ms
CprCompEvent	37480	compInstantaneousPeriod	520	ms
CprCompEvent	37480	compAbsolutePeakDepth	51	mm
CprCompEvent	37480	compLeaningDepth	10	mm
CprCompEvent	37480	compression recoil (leaning depth), mm	10	mm
CprCompEvent	37480	compHandposXiphoid	0
CprCompEvent	37480	compHandposError	0
CprCompEvent	37480	compIncompleteRelease	1
CprCompEvent	37480	compression rate, /min	114
CprCompEvent	38060	endTime	38530
CprCompEvent	38060	compression depth, mm	53	mm
CprCompEvent	38060	compPeakTime	38220	ms
CprCompEvent	38060	compInstantaneousPeriod	560	ms
CprCompEvent	38060	compAbsolutePeakDepth	53	mm
CprCompEvent	38060	compLeaningDepth	10	mm
CprCompEvent	38060	compression recoil (leaning depth), mm	10	mm
CprCompEvent	38060	compHandposXiphoid	0
CprCompEvent	38060	compHandposError	0
CprCompEvent	38060	compIncompleteRelease	1
CprCompEvent	38060	compression rate, /min	113
CprCompEvent	38610	endTime	38980
CprCompEvent	38610	compression depth, mm	56	mm
CprCompEvent	38610	compPeakTime	38770	ms
CprCompEvent	38610	compInstantaneousPeriod	560	ms
CprCompEvent	38610	compAbsolutePeakDepth	56	mm
CprCompEvent	38610	compLeaningDepth	10	mm
CprCompEvent	38610	compression recoil (leaning depth), mm	10	mm
CprCompEvent	38610	compHandposXiphoid	0
CprCompEvent	38610	compHandposError	0
CprCompEvent	38610	compIncompleteRelease	1
CprCompEvent	38610	compression rate, /min	110
CprCompEvent	39120	endTime	39480
CprCompEvent	39120	compression depth, mm	54	mm
CprCompEvent	39120	compPeakTime	39300	ms
CprCompEvent	39120	compInstantaneousPeriod	530	ms
CprCompEvent	39120	compAbsolutePeakDepth	54	mm
CprCompEvent	39120	compLeaningDepth	10	mm
CprCompEvent	39120	compression recoil (leaning depth), mm	10	mm
CprCompEvent	39120	compHandposXiphoid	0
CprCompEvent	39120	compHandposError	0
CprCompEvent	39120	compIncompleteRelease	1
CprCompEvent	39120	compression rate, /min	109
CprCompEvent	39700	endTime	40050
CprCompEvent	39700	compression depth, mm	54	mm
CprCompEvent	39700	compPeakTime	39880	ms
CprCompEvent	39700	compInstantaneousPeriod	570	ms
CprCompEvent	39700	compAbsolutePeakDepth	54	mm
CprCompEvent	39700	compLeaningDepth	10	mm
CprCompEvent	39700	compression recoil (leaning depth), mm	10	mm
CprCompEvent	39700	compHandposXiphoid	0
CprCompEvent	39700	compHandposError	0
CprCompEvent	39700	compIncompleteRelease	1
CprCompEvent	39700	compression rate, /min	109
CprCompEvent	40250	endTime	40610
CprCompEvent	40250	compression depth, mm	51	mm
CprCompEvent	40250	compPeakTime	40420	ms
CprCompEvent	40250	compInstantaneousPeriod	540	ms
CprCompEvent	40250	compAbsolutePeakDepth	51	mm
CprCompEvent	40250	compLeaningDepth	10	mm
CprCompEvent	40250	compression recoil (leaning depth), mm	10	mm
CprCompEvent	40250	compHandposXiphoid	0
CprCompEvent	40250	compHandposError	0
CprCompEvent	40250	compIncompleteRelease	1
CprCompEvent	40250	compression rate, /min	107
CprCompEvent	40770	endTime	41100
CprCompEvent	40770	compression depth, mm	52	mm
CprCompEvent	40770	compPeakTime	40960	ms
CprCompEvent	40770	compInstantaneousPeriod	540	ms
CprCompEvent	40770	compAbsolutePeakDepth	52	mm
CprCompEvent	40770	compLeaningDepth	10	mm
CprCompEvent	40770	compression recoil (leaning depth), mm	10	mm
CprCompEvent	40770	compHandposXiphoid	0
CprCompEvent	40770	compHandposError	0
CprCompEvent	40770	compIncompleteRelease	1
CprCompEvent	40770	compression rate, /min	109
CprCompEvent	41330	endTime	41660
CprCompEvent	41330	compression depth, mm	52	mm
CprCompEvent	41330	compPeakTime	41510	ms
CprCompEvent	41330	compInstantaneousPeriod	550	ms
CprCompEvent	41330	compAbsolutePeakDepth	52	mm
CprCompEvent	41330	compLeaningDepth	10	mm
CprCompEvent	41330	compression recoil (leaning depth), mm	10	mm
CprCompEvent	41330	compHandposXiphoid	0
CprCompEvent	41330	compHandposError	0
CprCompEvent	41330	compIncompleteRelease	1
CprCompEvent	41330	compression rate, /min	109
CprCompEvent	41890	endTime	42220
CprCompEvent	41890	compression depth, mm	57	mm
CprCompEvent	41890	compPeakTime	42050	ms
CprCompEvent	41890	compInstantaneousPeriod	540	ms
CprCompEvent	41890	compAbsolutePeakDepth	57	mm
CprCompEvent	41890	compLeaningDepth	10	mm
CprCompEvent	41890	compression recoil (leaning depth), mm	10	mm
CprCompEvent	41890	compHandposXiphoid	0
CprCompEvent	41890	compHandposError	0
CprCompEvent	41890	compIncompleteRelease	1
CprCompEvent	41890	compression rate, /min	111
CprCompEvent	42410	endTime	42740
CprCompEvent	42410	compression depth, mm	57	mm
CprCompEvent	42410	compPeakTime	42560	ms
CprCompEvent	42410	compInstantaneousPeriod	510	ms
CprCompEvent	42410	compAbsolutePeakDepth	57	mm
CprCompEvent	42410	compLeaningDepth	10	mm
CprCompEvent	42410	compression recoil (leaning depth), mm	10	mm
CprCompEvent	42410	compHandposXiphoid	0
CprCompEvent	42410	compHandposError	0
CprCompEvent	42410	compIncompleteRelease	1
CprCompEvent	42410	compression rate, /min	112
CprCompEvent	42950	endTime	43270
CprCompEvent	42950	compression depth, mm	54	mm
CprCompEvent	42950	compPeakTime	43110	ms
CprCompEvent	42950	compInstantaneousPeriod	550	ms
CprCompEvent	42950	compAbsolutePeakDepth	54	mm
CprCompEvent	42950	compLeaningDepth	10	mm
CprCompEvent	42950	compression recoil (leaning depth), mm	10	mm
CprCompEvent	42950	compHandposXiphoid	0
CprCompEvent	42950	compHandposError	0
CprCompEvent	42950	compIncompleteRelease	1
CprCompEvent	42950	compression rate, /min	113
CprCompEvent	43460	endTime	43800
CprCompEvent	43460	compression depth, mm	54	mm
CprCompEvent	43460	compPeakTime	43620	ms
CprCompEvent	43460	compInstantaneousPeriod	510	ms
CprCompEvent	43460	compAbsolutePeakDepth	54	mm
CprCompEvent	43460	compLeaningDepth	10	mm
CprCompEvent	43460	compression recoil (leaning depth), mm	10	mm
CprCompEvent	43460	compHandposXiphoid	0
CprCompEvent	43460	compHandposError	0
CprCompEvent	43460	compIncompleteRelease	1
CprCompEvent	43460	compression rate, /min	115
CprCompEvent	43990	endTime	44320
CprCompEvent	43990	compression depth, mm	52	mm
CprCompEvent	43990	compPeakTime	44160	ms
CprCompEvent	43990	compInstantaneousPeriod	540	ms
CprCompEvent	43990	compAbsolutePeakDepth	52	mm
CprCompEvent	43990	compLeaningDepth	10	mm
CprCompEvent	43990	compression recoil (leaning depth), mm	10	mm
CprCompEvent	43990	compHandposXiphoid	0
CprCompEvent	43990	compHandposError	0
CprCompEvent	43990	compIncompleteRelease	1
CprCompEvent	43990	compression rate, /min	112
CprCompEvent	44530	endTime	44870
CprCompEvent	44530	compression depth, mm	51	mm
CprCompEvent	44530	compPeakTime	44690	ms
CprCompEvent	44530	compInstantaneousPeriod	530	ms
CprCompEvent	44530	compAbsolutePeakDepth	51	mm
CprCompEvent	44530	compLeaningDepth	10	mm
CprCompEvent	44530	compression recoil (leaning depth), mm	10	mm
CprCompEvent	44530	compHandposXiphoid	0
CprCompEvent	44530	compHandposError	0
CprCompEvent	44530	compIncompleteRelease	1
CprCompEvent	44530	compression rate, /min	113
CprCompEvent	45090	endTime	45420
CprCompEvent	45090	compression depth, mm	54	mm
CprCompEvent	45090	compPeakTime	45250	ms
CprCompEvent	45090	compInstantaneousPeriod	560	ms
CprCompEvent	45090	compAbsolutePeakDepth	54	mm
CprCompEvent	45090	compLeaningDepth	10	mm
CprCompEvent	45090	compression recoil (leaning depth), mm	10	mm
CprCompEvent	45090	compHandposXiphoid	0
CprCompEvent	45090	compHandposError	0
CprCompEvent	45090	compIncompleteRelease	1
CprCompEvent	45090	compression rate, /min	109
CprCompEvent	45610	endTime	45940
CprCompEvent	45610	compression depth, mm	52	mm
CprCompEvent	45610	compPeakTime	45800	ms
CprCompEvent	45610	compInstantaneousPeriod	550	ms
CprCompEvent	45610	compAbsolutePeakDepth	52	mm
CprCompEvent	45610	compLeaningDepth	10	mm
CprCompEvent	45610	compression recoil (leaning depth), mm	10	mm
CprCompEvent	45610	compHandposXiphoid	0
CprCompEvent	45610	compHandposError	0
CprCompEvent	45610	compIncompleteRelease	1
CprCompEvent	45610	compression rate, /min	108
CprCompEvent	46120	endTime	46470
CprCompEvent	46120	compression depth, mm	53	mm
CprCompEvent	46120	compPeakTime	46310	ms
CprCompEvent	46120	compInstantaneousPeriod	520	ms
CprCompEvent	46120	compAbsolutePeakDepth	53	mm
CprCompEvent	46120	compLeaningDepth	10	mm
CprCompEvent	46120	compression recoil (leaning depth), mm	10	mm
CprCompEvent	46120	compHandposXiphoid	0
CprCompEvent	46120	compHandposError	0
CprCompEvent	46120	compIncompleteRelease	1
CprCompEvent	46120	compression rate, /min	111
CprCompEvent	46680	endTime	46990
CprCompEvent	46680	compression depth, mm	52	mm
CprCompEvent	46680	compPeakTime	46860	ms
CprCompEvent	46680	compInstantaneousPeriod	540	ms
CprCompEvent	46680	compAbsolutePeakDepth	52	mm
CprCompEvent	46680	compLeaningDepth	10	mm
CprCompEvent	46680	compression recoil (leaning depth), mm	10	mm
CprCompEvent	46680	compHandposXiphoid	0
CprCompEvent	46680	compHandposError	0
CprCompEvent	46680	compIncompleteRelease	1
CprCompEvent	46680	compression rate, /min	113
CprCompEvent	47210	endTime	47490
CprCompEvent	47210	compression depth, mm	55	mm
CprCompEvent	47210	compPeakTime	47350	ms
CprCompEvent	47210	compInstantaneousPeriod	500	ms
CprCompEvent	47210	compAbsolutePeakDepth	55	mm
CprCompEvent	47210	compLeaningDepth	10	mm
CprCompEvent	47210	compression recoil (leaning depth), mm	9	mm
CprCompEvent	47210	compHandposXiphoid	0
CprCompEvent	47210	compHandposError	0
CprCompEvent	47210	compIncompleteRelease	1
CprCompEvent	47210	compression rate, /min	117
CprCompEvent	47780	endTime	48250
CprCompEvent	47780	compression depth, mm	55	mm
CprCompEvent	47780	compPeakTime	47920	ms
CprCompEvent	47780	compInstantaneousPeriod	560	ms
CprCompEvent	47780	compAbsolutePeakDepth	55	mm
CprCompEvent	47780	compLeaningDepth	9	mm
CprCompEvent	47780	compression recoil (leaning depth), mm	9	mm
CprCompEvent	47780	compHandposXiphoid	0
CprCompEvent	47780	compHandposError	0
CprCompEvent	47780	compIncompleteRelease	1
CprCompEvent	47780	compression rate, /min	112
CprCompEvent	48280	endTime	48610
CprCompEvent	48280	compression depth, mm	57	mm
CprCompEvent	48280	compPeakTime	48440	ms
CprCompEvent	48280	compInstantaneousPeriod	530	ms
CprCompEvent	48280	compAbsolutePeakDepth	57	mm
CprCompEvent	48280	compLeaningDepth	9	mm
CprCompEvent	48280	compression recoil (leaning depth), mm	9	mm
CprCompEvent	48280	compHandposXiphoid	0
CprCompEvent	48280	compHandposError	0
CprCompEvent	48280	compIncompleteRelease	1
CprCompEvent	48280	compression rate, /min	112
CprCompEvent	48850	endTime	49300
CprCompEvent	48850	compression depth, mm	50	mm
CprCompEvent	48850	compPeakTime	49020	ms
CprCompEvent	48850	compInstantaneousPeriod	580	ms
CprCompEvent	48850	compAbsolutePeakDepth	50	mm
CprCompEvent	48850	compLeaningDepth	9	mm
CprCompEvent	48850	compression recoil (leaning depth), mm	9	mm
CprCompEvent	48850	compHandposXiphoid	0
CprCompEvent	48850	compHandposError	0
CprCompEvent	48850	compIncompleteRelease	1
CprCompEvent	48850	compression rate, /min	107
CprCompEvent	49350	endTime	49840
CprCompEvent	49350	compression depth, mm	51	mm
CprCompEvent	49350	compPeakTime	49510	ms
CprCompEvent	49350	compInstantaneousPeriod	490	ms
CprCompEvent	49350	compAbsolutePeakDepth	51	mm
CprCompEvent	49350	compLeaningDepth	9	mm
CprCompEvent	49350	compression recoil (leaning depth), mm	9	mm
CprCompEvent	49350	compHandposXiphoid	0
CprCompEvent	49350	compHandposError	0
CprCompEvent	49350	compIncompleteRelease	1
CprCompEvent	49350	compression rate, /min	112
CprCompEvent	49870	endTime	50220
CprCompEvent	49870	compression depth, mm	48	mm
CprCompEvent	49870	compPeakTime	50070	ms
CprCompEvent	49870	compInstantaneousPeriod	560	ms
CprCompEvent	49870	compAbsolutePeakDepth	48	mm
CprCompEvent	49870	compLeaningDepth	9	mm
CprCompEvent	49870	compression recoil (leaning depth), mm	10	mm
CprCompEvent	49870	compHandposXiphoid	0
CprCompEvent	49870	compHandposError	0
CprCompEvent	49870	compIncompleteRelease	1
CprCompEvent	49870	compression rate, /min	111
CprCompEvent	50410	endTime	50940
CprCompEvent	50410	compression depth, mm	52	mm
CprCompEvent	50410	compPeakTime	50590	ms
CprCompEvent	50410	compInstantaneousPeriod	520	ms
CprCompEvent	50410	compAbsolutePeakDepth	52	mm
CprCompEvent	50410	compLeaningDepth	10	mm
CprCompEvent	50410	compression recoil (leaning depth), mm	9	mm
CprCompEvent	50410	compHandposXiphoid	0
CprCompEvent	50410	compHandposError	0
CprCompEvent	50410	compIncompleteRelease	1
CprCompEvent	50410	compression rate, /min	114
CprCompEvent	50970	endTime	51480
CprCompEvent	50970	compression depth, mm	50	mm
CprCompEvent	50970	compPeakTime	51140	ms
CprCompEvent	50970	compInstantaneousPeriod	550	ms
CprCompEvent	50970	compAbsolutePeakDepth	50	mm
CprCompEvent	50970	compLeaningDepth	9	mm
CprCompEvent	50970	compression recoil (leaning depth), mm	9	mm
CprCompEvent	50970	compHandposXiphoid	0
CprCompEvent	50970	compHandposError	0
CprCompEvent	50970	compIncompleteRelease	1
CprCompEvent	50970	compression rate, /min	110
CprCompEvent	51530	endTime	51850
CprCompEvent	51530	compression depth, mm	53	mm
CprCompEvent	51530	compPeakTime	51680	ms
CprCompEvent	51530	compInstantaneousPeriod	540	ms
CprCompEvent	51530	compAbsolutePeakDepth	53	mm
CprCompEvent	51530	compLeaningDepth	9	mm
CprCompEvent	51530	compression recoil (leaning depth), mm	9	mm
CprCompEvent	51530	compHandposXiphoid	0
CprCompEvent	51530	compHandposError	0
CprCompEvent	51530	compIncompleteRelease	1
CprCompEvent	51530	compression rate, /min	110
CprCompEvent	51990	endTime	52300
CprCompEvent	51990	compression depth, mm	51	mm
CprCompEvent	51990	compPeakTime	52150	ms
CprCompEvent	51990	compInstantaneousPeriod	470	ms
CprCompEvent	51990	compAbsolutePeakDepth	51	mm
CprCompEvent	51990	compLeaningDepth	9	mm
CprCompEvent	51990	compression recoil (leaning depth), mm	10	mm
CprCompEvent	51990	compHandposXiphoid	0
CprCompEvent	51990	compHandposError	0
CprCompEvent	51990	compIncompleteRelease	1
CprCompEvent	51990	compression rate, /min	116
CprCompEvent	52530	endTime	52820
CprCompEvent	52530	compression depth, mm	52	mm
CprCompEvent	52530	compPeakTime	52680	ms
CprCompEvent	52530	compInstantaneousPeriod	530	ms
CprCompEvent	52530	compAbsolutePeakDepth	52	mm
CprCompEvent	52530	compLeaningDepth	10	mm
CprCompEvent	52530	compression recoil (leaning depth), mm	9	mm
CprCompEvent	52530	compHandposXiphoid	0
CprCompEvent	52530	compHandposError	0
CprCompEvent	52530	compIncompleteRelease	1
CprCompEvent	52530	compression rate, /min	118
CprCompEvent	53070	endTime	53380
CprCompEvent	53070	compression depth, mm	53	mm
CprCompEvent	53070	compPeakTime	53250	ms
CprCompEvent	53070	compInstantaneousPeriod	570	ms
CprCompEvent	53070	compAbsolutePeakDepth	53	mm
CprCompEvent	53070	compLeaningDepth	9	mm
CprCompEvent	53070	compression recoil (leaning depth), mm	10	mm
CprCompEvent	53070	compHandposXiphoid	0
CprCompEvent	53070	compHandposError	0
CprCompEvent	53070	compIncompleteRelease	1
CprCompEvent	53070	compression rate, /min	115
CprCompEvent	53590	endTime	53900
CprCompEvent	53590	compression depth, mm	54	mm
CprCompEvent	53590	compPeakTime	53770	ms
CprCompEvent	53590	compInstantaneousPeriod	520	ms
CprCompEvent	53590	compAbsolutePeakDepth	54	mm
CprCompEvent	53590	compLeaningDepth	10	mm
CprCompEvent	53590	compression recoil (leaning depth), mm	9	mm
CprCompEvent	53590	compHandposXiphoid	0
CprCompEvent	53590	compHandposError	0
CprCompEvent	53590	compIncompleteRelease	1
CprCompEvent	53590	compression rate, /min	111
CprCompEvent	54160	endTime	54460
CprCompEvent	54160	compression depth, mm	50	mm
CprCompEvent	54160	compPeakTime	54310	ms
CprCompEvent	54160	compInstantaneousPeriod	530	ms
CprCompEvent	54160	compAbsolutePeakDepth	50	mm
CprCompEvent	54160	compLeaningDepth	9	mm
CprCompEvent	54160	compression recoil (leaning depth), mm	10	mm
CprCompEvent	54160	compHandposXiphoid	0
CprCompEvent	54160	compHandposError	0
CprCompEvent	54160	compIncompleteRelease	1
CprCompEvent	54160	compression rate, /min	110
CprCompEvent	54670	endTime	54980
CprCompEvent	54670	compression depth, mm	52	mm
CprCompEvent	54670	compPeakTime	54820	ms
CprCompEvent	54670	compInstantaneousPeriod	510	ms
CprCompEvent	54670	compAbsolutePeakDepth	52	mm
CprCompEvent	54670	compLeaningDepth	10	mm
CprCompEvent	54670	compression recoil (leaning depth), mm	9	mm
CprCompEvent	54670	compHandposXiphoid	0
CprCompEvent	54670	compHandposError	0
CprCompEvent	54670	compIncompleteRelease	1
CprCompEvent	54670	compression rate, /min	116
CprCompEvent	55210	endTime	55540
CprCompEvent	55210	compression depth, mm	50	mm
CprCompEvent	55210	compPeakTime	55380	ms
CprCompEvent	55210	compInstantaneousPeriod	560	ms
CprCompEvent	55210	compAbsolutePeakDepth	50	mm
CprCompEvent	55210	compLeaningDepth	9	mm
CprCompEvent	55210	compression recoil (leaning depth), mm	10	mm
CprCompEvent	55210	compHandposXiphoid	0
CprCompEvent	55210	compHandposError	0
CprCompEvent	55210	compIncompleteRelease	1
CprCompEvent	55210	compression rate, /min	112
CprCompEvent	55750	endTime	56060
CprCompEvent	55750	compression depth, mm	49	mm
CprCompEvent	55750	compPeakTime	55900	ms
CprCompEvent	55750	compInstantaneousPeriod	520	ms
CprCompEvent	55750	compAbsolutePeakDepth	49	mm
CprCompEvent	55750	compLeaningDepth	10	mm
CprCompEvent	55750	compression recoil (leaning depth), mm	10	mm
CprCompEvent	55750	compHandposXiphoid	0
CprCompEvent	55750	compHandposError	0
CprCompEvent	55750	compIncompleteRelease	1
CprCompEvent	55750	compression rate, /min	114
CprCompEvent	56290	endTime	56620
CprCompEvent	56290	compression depth, mm	48	mm
CprCompEvent	56290	compPeakTime	56430	ms
CprCompEvent	56290	compInstantaneousPeriod	530	ms
CprCompEvent	56290	compAbsolutePeakDepth	48	mm
CprCompEvent	56290	compLeaningDepth	10	mm
CprCompEvent	56290	compression recoil (leaning depth), mm	10	mm
CprCompEvent	56290	compHandposXiphoid	0
CprCompEvent	56290	compHandposError	0
CprCompEvent	56290	compIncompleteRelease	1
CprCompEvent	56290	compression rate, /min	111
CprCompEvent	56810	endTime	57130
CprCompEvent	56810	compression depth, mm	52	mm
CprCompEvent	56810	compPeakTime	56990	ms
CprCompEvent	56810	compInstantaneousPeriod	560	ms
CprCompEvent	56810	compAbsolutePeakDepth	52	mm
CprCompEvent	56810	compLeaningDepth	10	mm
CprCompEvent	56810	compression recoil (leaning depth), mm	9	mm
CprCompEvent	56810	compHandposXiphoid	0
CprCompEvent	56810	compHandposError	0
CprCompEvent	56810	compIncompleteRelease	1
CprCompEvent	56810	compression rate, /min	112
CprCompEvent	57350	endTime	57850
CprCompEvent	57350	compression depth, mm	49	mm
CprCompEvent	57350	compPeakTime	57540	ms
CprCompEvent	57350	compInstantaneousPeriod	550	ms
CprCompEvent	57350	compAbsolutePeakDepth	49	mm
CprCompEvent	57350	compLeaningDepth	9	mm
CprCompEvent	57350	compression recoil (leaning depth), mm	9	mm
CprCompEvent	57350	compHandposXiphoid	0
CprCompEvent	57350	compHandposError	0
CprCompEvent	57350	compIncompleteRelease	1
CprCompEvent	57350	compression rate, /min	109
CprCompEvent	57910	endTime	58200
CprCompEvent	57910	compression depth, mm	46	mm
CprCompEvent	57910	compPeakTime	58080	ms
CprCompEvent	57910	compInstantaneousPeriod	540	ms
CprCompEvent	57910	compAbsolutePeakDepth	46	mm
CprCompEvent	57910	compLeaningDepth	9	mm
CprCompEvent	57910	compression recoil (leaning depth), mm	10	mm
CprCompEvent	57910	compHandposXiphoid	0
CprCompEvent	57910	compHandposError	0
CprCompEvent	57910	compIncompleteRelease	1
CprCompEvent	57910	compression rate, /min	109
CprCompEvent	58420	endTime	58940
CprCompEvent	58420	compression depth, mm	50	mm
CprCompEvent	58420	compPeakTime	58560	ms
CprCompEvent	58420	compInstantaneousPeriod	490	ms
CprCompEvent	58420	compAbsolutePeakDepth	50	mm
CprCompEvent	58420	compLeaningDepth	10	mm
CprCompEvent	58420	compression recoil (leaning depth), mm	9	mm
CprCompEvent	58420	compHandposXiphoid	0
CprCompEvent	58420	compHandposError	0
CprCompEvent	58420	compIncompleteRelease	1
CprCompEvent	58420	compression rate, /min	114
CprCompEvent	58970	endTime	59480
CprCompEvent	58970	compression depth, mm	48	mm
CprCompEvent	58970	compPeakTime	59130	ms
CprCompEvent	58970	compInstantaneousPeriod	560	ms
CprCompEvent	58970	compAbsolutePeakDepth	48	mm
CprCompEvent	58970	compLeaningDepth	9	mm
CprCompEvent	58970	compression recoil (leaning depth), mm	9	mm
CprCompEvent	58970	compHandposXiphoid	0
CprCompEvent	58970	compHandposError	0
CprCompEvent	58970	compIncompleteRelease	1
CprCompEvent	58970	compression rate, /min	112
CprCompEvent	59510	endTime	59820
CprCompEvent	59510	compression depth, mm	49	mm
CprCompEvent	59510	compPeakTime	59670	ms
CprCompEvent	59510	compInstantaneousPeriod	540	ms
CprCompEvent	59510	compAbsolutePeakDepth	49	mm
CprCompEvent	59510	compLeaningDepth	9	mm
CprCompEvent	59510	compression recoil (leaning depth), mm	10	mm
CprCompEvent	59510	compHandposXiphoid	0
CprCompEvent	59510	compHandposError	0
CprCompEvent	59510	compIncompleteRelease	1
CprCompEvent	59510	compression rate, /min	112
CprCompEvent	60050	endTime	60440
CprCompEvent	60050	compression depth, mm	48	mm
CprCompEvent	60050	compPeakTime	60210	ms
CprCompEvent	60050	compInstantaneousPeriod	540	ms
CprCompEvent	60050	compAbsolutePeakDepth	48	mm
CprCompEvent	60050	compLeaningDepth	10	mm
CprCompEvent	60050	compression recoil (leaning depth), mm	9	mm
CprCompEvent	60050	compHandposXiphoid	0
CprCompEvent	60050	compHandposError	0
CprCompEvent	60050	compIncompleteRelease	1
CprCompEvent	60050	compression rate, /min	109
CprCompEvent	60600	endTime	61140
CprCompEvent	60600	compression depth, mm	46	mm
CprCompEvent	60600	compPeakTime	60780	ms
CprCompEvent	60600	compInstantaneousPeriod	580	ms
CprCompEvent	60600	compAbsolutePeakDepth	46	mm
CprCompEvent	60600	compLeaningDepth	9	mm
CprCompEvent	60600	compression recoil (leaning depth), mm	9	mm
CprCompEvent	60600	compHandposXiphoid	0
CprCompEvent	60600	compHandposError	0
CprCompEvent	60600	compIncompleteRelease	1
CprCompEvent	60600	compression rate, /min	109
CprCompEvent	61150	endTime	61640
CprCompEvent	61150	compression depth, mm	50	mm
CprCompEvent	61150	compPeakTime	61290	ms
CprCompEvent	61150	compInstantaneousPeriod	510	ms
CprCompEvent	61150	compAbsolutePeakDepth	50	mm
CprCompEvent	61150	compLeaningDepth	9	mm
CprCompEvent	61150	compression recoil (leaning depth), mm	9	mm
CprCompEvent	61150	compHandposXiphoid	0
CprCompEvent	61150	compHandposError	0
CprCompEvent	61150	compIncompleteRelease	1
CprCompEvent	61150	compression rate, /min	110
CprCompEvent	61700	endTime	62030
CprCompEvent	61700	compression depth, mm	45	mm
CprCompEvent	61700	compPeakTime	61870	ms
CprCompEvent	61700	compInstantaneousPeriod	570	ms
CprCompEvent	61700	compAbsolutePeakDepth	45	mm
CprCompEvent	61700	compLeaningDepth	9	mm
CprCompEvent	61700	compression recoil (leaning depth), mm	10	mm
CprCompEvent	61700	compHandposXiphoid	0
CprCompEvent	61700	compHandposError	0
CprCompEvent	61700	compIncompleteRelease	1
CprCompEvent	61700	compression rate, /min	109
CprCompEvent	62250	endTime	62600
CprCompEvent	62250	compression depth, mm	47	mm
CprCompEvent	62250	compPeakTime	62400	ms
CprCompEvent	62250	compInstantaneousPeriod	540	ms
CprCompEvent	62250	compAbsolutePeakDepth	47	mm
CprCompEvent	62250	compLeaningDepth	10	mm
CprCompEvent	62250	compression recoil (leaning depth), mm	10	mm
CprCompEvent	62250	compHandposXiphoid	0
CprCompEvent	62250	compHandposError	0
CprCompEvent	62250	compIncompleteRelease	1
CprCompEvent	62250	compression rate, /min	110
CprCompEvent	62790	endTime	63120
CprCompEvent	62790	compression depth, mm	49	mm
CprCompEvent	62790	compPeakTime	62970	ms
CprCompEvent	62790	compInstantaneousPeriod	570	ms
CprCompEvent	62790	compAbsolutePeakDepth	49	mm
CprCompEvent	62790	compLeaningDepth	10	mm
CprCompEvent	62790	compression recoil (leaning depth), mm	10	mm
CprCompEvent	62790	compHandposXiphoid	0
CprCompEvent	62790	compHandposError	0
CprCompEvent	62790	compIncompleteRelease	1
CprCompEvent	62790	compression rate, /min	108
CprCompEvent	63340	endTime	63680
CprCompEvent	63340	compression depth, mm	46	mm
CprCompEvent	63340	compPeakTime	63490	ms
CprCompEvent	63340	compInstantaneousPeriod	510	ms
CprCompEvent	63340	compAbsolutePeakDepth	46	mm
CprCompEvent	63340	compLeaningDepth	10	mm
CprCompEvent	63340	compression recoil (leaning depth), mm	10	mm
CprCompEvent	63340	compHandposXiphoid	0
CprCompEvent	63340	compHandposError	0
CprCompEvent	63340	compIncompleteRelease	1
CprCompEvent	63340	compression rate, /min	110
CprCompEvent	63850	endTime	64200
CprCompEvent	63850	compression depth, mm	44	mm
CprCompEvent	63850	compPeakTime	64030	ms
CprCompEvent	63850	compInstantaneousPeriod	550	ms
CprCompEvent	63850	compAbsolutePeakDepth	44	mm
CprCompEvent	63850	compLeaningDepth	10	mm
CprCompEvent	63850	compression recoil (leaning depth), mm	10	mm
CprCompEvent	63850	compHandposXiphoid	0
CprCompEvent	63850	compHandposError	0
CprCompEvent	63850	compIncompleteRelease	1
CprCompEvent	63850	compression rate, /min	109
CprCompEvent	64430	endTime	64960
CprCompEvent	64430	compression depth, mm	47	mm
CprCompEvent	64430	compPeakTime	64600	ms
CprCompEvent	64430	compInstantaneousPeriod	570	ms
CprCompEvent	64430	compAbsolutePeakDepth	47	mm
CprCompEvent	64430	compLeaningDepth	10	mm
CprCompEvent	64430	compression recoil (leaning depth), mm	9	mm
CprCompEvent	64430	compHandposXiphoid	0
CprCompEvent	64430	compHandposError	0
CprCompEvent	64430	compIncompleteRelease	1
CprCompEvent	64430	compression rate, /min	108
CprCompEvent	64970	endTime	65300
CprCompEvent	64970	compression depth, mm	47	mm
CprCompEvent	64970	compPeakTime	65150	ms
CprCompEvent	64970	compInstantaneousPeriod	550	ms
CprCompEvent	64970	compAbsolutePeakDepth	47	mm
CprCompEvent	64970	compLeaningDepth	9	mm
CprCompEvent	64970	compression recoil (leaning depth), mm	10	mm
CprCompEvent	64970	compHandposXiphoid	0
CprCompEvent	64970	compHandposError	0
CprCompEvent	64970	compIncompleteRelease	1
CprCompEvent	64970	compression rate, /min	109
CprCompEvent	65490	endTime	65820
CprCompEvent	65490	compression depth, mm	51	mm
CprCompEvent	65490	compPeakTime	65680	ms
CprCompEvent	65490	compInstantaneousPeriod	530	ms
CprCompEvent	65490	compAbsolutePeakDepth	51	mm
CprCompEvent	65490	compLeaningDepth	10	mm
CprCompEvent	65490	compression recoil (leaning depth), mm	9	mm
CprCompEvent	65490	compHandposXiphoid	0
CprCompEvent	65490	compHandposError	0
CprCompEvent	65490	compIncompleteRelease	1
CprCompEvent	65490	compression rate, /min	109
CprCompEvent	66060	endTime	66580
CprCompEvent	66060	compression depth, mm	52	mm
CprCompEvent	66060	compPeakTime	66230	ms
CprCompEvent	66060	compInstantaneousPeriod	540	ms
CprCompEvent	66060	compAbsolutePeakDepth	52	mm
CprCompEvent	66060	compLeaningDepth	9	mm
CprCompEvent	66060	compression recoil (leaning depth), mm	9	mm
CprCompEvent	66060	compHandposXiphoid	0
CprCompEvent	66060	compHandposError	0
CprCompEvent	66060	compIncompleteRelease	1
CprCompEvent	66060	compression rate, /min	112
CprCompEvent	66580	endTime	67060
CprCompEvent	66580	compression depth, mm	56	mm
CprCompEvent	66580	compPeakTime	66740	ms
CprCompEvent	66580	compInstantaneousPeriod	510	ms
CprCompEvent	66580	compAbsolutePeakDepth	56	mm
CprCompEvent	66580	compLeaningDepth	9	mm
CprCompEvent	66580	compression recoil (leaning depth), mm	9	mm
CprCompEvent	66580	compHandposXiphoid	0
CprCompEvent	66580	compHandposError	0
CprCompEvent	66580	compIncompleteRelease	1
CprCompEvent	66580	compression rate, /min	112
CprCompEvent	67130	endTime	67660
CprCompEvent	67130	compression depth, mm	49	mm
CprCompEvent	67130	compPeakTime	67290	ms
CprCompEvent	67130	compInstantaneousPeriod	550	ms
CprCompEvent	67130	compAbsolutePeakDepth	49	mm
CprCompEvent	67130	compLeaningDepth	9	mm
CprCompEvent	67130	compression recoil (leaning depth), mm	9	mm
CprCompEvent	67130	compHandposXiphoid	0
CprCompEvent	67130	compHandposError	0
CprCompEvent	67130	compIncompleteRelease	1
CprCompEvent	67130	compression rate, /min	111
CprCompEvent	67670	endTime	68000
CprCompEvent	67670	compression depth, mm	52	mm
CprCompEvent	67670	compPeakTime	67830	ms
CprCompEvent	67670	compInstantaneousPeriod	540	ms
CprCompEvent	67670	compAbsolutePeakDepth	52	mm
CprCompEvent	67670	compLeaningDepth	9	mm
CprCompEvent	67670	compression recoil (leaning depth), mm	9	mm
CprCompEvent	67670	compHandposXiphoid	0
CprCompEvent	67670	compHandposError	0
CprCompEvent	67670	compIncompleteRelease	1
CprCompEvent	67670	compression rate, /min	111
CprCompEvent	68230	endTime	68610
CprCompEvent	68230	compression depth, mm	47	mm
CprCompEvent	68230	compPeakTime	68380	ms
CprCompEvent	68230	compInstantaneousPeriod	550	ms
CprCompEvent	68230	compAbsolutePeakDepth	47	mm
CprCompEvent	68230	compLeaningDepth	9	mm
CprCompEvent	68230	compression recoil (leaning depth), mm	9	mm
CprCompEvent	68230	compHandposXiphoid	0
CprCompEvent	68230	compHandposError	0
CprCompEvent	68230	compIncompleteRelease	1
CprCompEvent	68230	compression rate, /min	109
CprCompEvent	68750	endTime	69240
CprCompEvent	68750	compression depth, mm	48	mm
CprCompEvent	68750	compPeakTime	68900	ms
CprCompEvent	68750	compInstantaneousPeriod	520	ms
CprCompEvent	68750	compAbsolutePeakDepth	48	mm
CprCompEvent	68750	compLeaningDepth	9	mm
CprCompEvent	68750	compression recoil (leaning depth), mm	9	mm
CprCompEvent	68750	compHandposXiphoid	0
CprCompEvent	68750	compHandposError	0
CprCompEvent	68750	compIncompleteRelease	1
CprCompEvent	68750	compression rate, /min	112
CprCompEvent	69260	endTime	69710
CprCompEvent	69260	compression depth, mm	49	mm
CprCompEvent	69260	compPeakTime	69400	ms
CprCompEvent	69260	compInstantaneousPeriod	510	ms
CprCompEvent	69260	compAbsolutePeakDepth	49	mm
CprCompEvent	69260	compLeaningDepth	9	mm
CprCompEvent	69260	compression recoil (leaning depth), mm	9	mm
CprCompEvent	69260	compHandposXiphoid	0
CprCompEvent	69260	compHandposError	0
CprCompEvent	69260	compIncompleteRelease	1
CprCompEvent	69260	compression rate, /min	114
CprCompEvent	69750	endTime	70280
CprCompEvent	69750	compression depth, mm	50	mm
CprCompEvent	69750	compPeakTime	69920	ms
CprCompEvent	69750	compInstantaneousPeriod	520	ms
CprCompEvent	69750	compAbsolutePeakDepth	50	mm
CprCompEvent	69750	compLeaningDepth	9	mm
CprCompEvent	69750	compression recoil (leaning depth), mm	9	mm
CprCompEvent	69750	compHandposXiphoid	0
CprCompEvent	69750	compHandposError	0
CprCompEvent	69750	compIncompleteRelease	1
CprCompEvent	69750	compression rate, /min	117
CprCompEvent	70300	endTime	70690
CprCompEvent	70300	compression depth, mm	48	mm
CprCompEvent	70300	compPeakTime	70490	ms
CprCompEvent	70300	compInstantaneousPeriod	560	ms
CprCompEvent	70300	compAbsolutePeakDepth	48	mm
CprCompEvent	70300	compLeaningDepth	9	mm
CprCompEvent	70300	compression recoil (leaning depth), mm	9	mm
CprCompEvent	70300	compHandposXiphoid	0
CprCompEvent	70300	compHandposError	0
CprCompEvent	70300	compIncompleteRelease	1
CprCompEvent	70300	compression rate, /min	113
CprCompEvent	70870	endTime	71260
CprCompEvent	70870	compression depth, mm	46	mm
CprCompEvent	70870	compPeakTime	71030	ms
CprCompEvent	70870	compInstantaneousPeriod	540	ms
CprCompEvent	70870	compAbsolutePeakDepth	46	mm
CprCompEvent	70870	compLeaningDepth	9	mm
CprCompEvent	70870	compression recoil (leaning depth), mm	9	mm
CprCompEvent	70870	compHandposXiphoid	0
CprCompEvent	70870	compHandposError	0
CprCompEvent	70870	compIncompleteRelease	1
CprCompEvent	70870	compression rate, /min	111
CprCompEvent	71410	endTime	71740
CprCompEvent	71410	compression depth, mm	49	mm
CprCompEvent	71410	compPeakTime	71590	ms
CprCompEvent	71410	compInstantaneousPeriod	560	ms
CprCompEvent	71410	compAbsolutePeakDepth	49	mm
CprCompEvent	71410	compLeaningDepth	9	mm
CprCompEvent	71410	compression recoil (leaning depth), mm	9	mm
CprCompEvent	71410	compHandposXiphoid	0
CprCompEvent	71410	compHandposError	0
CprCompEvent	71410	compIncompleteRelease	1
CprCompEvent	71410	compression rate, /min	107
CprCompEvent	71950	endTime	72300
CprCompEvent	71950	compression depth, mm	45	mm
CprCompEvent	71950	compPeakTime	72140	ms
CprCompEvent	71950	compInstantaneousPeriod	550	ms
CprCompEvent	71950	compAbsolutePeakDepth	45	mm
CprCompEvent	71950	compLeaningDepth	9	mm
CprCompEvent	71950	compression recoil (leaning depth), mm	9	mm
CprCompEvent	71950	compHandposXiphoid	0
CprCompEvent	71950	compHandposError	0
CprCompEvent	71950	compIncompleteRelease	1
CprCompEvent	71950	compression rate, /min	109
CprCompEvent	72520	endTime	72840
CprCompEvent	72520	compression depth, mm	48	mm
CprCompEvent	72520	compPeakTime	72660	ms
CprCompEvent	72520	compInstantaneousPeriod	530	ms
CprCompEvent	72520	compAbsolutePeakDepth	48	mm
CprCompEvent	72520	compLeaningDepth	9	mm
CprCompEvent	72520	compression recoil (leaning depth), mm	9	mm
CprCompEvent	72520	compHandposXiphoid	0
CprCompEvent	72520	compHandposError	0
CprCompEvent	72520	compIncompleteRelease	1
CprCompEvent	72520	compression rate, /min	110
CprCompEvent	73020	endTime	73320
CprCompEvent	73020	compression depth, mm	49	mm
CprCompEvent	73020	compPeakTime	73190	ms
CprCompEvent	73020	compInstantaneousPeriod	520	ms
CprCompEvent	73020	compAbsolutePeakDepth	49	mm
CprCompEvent	73020	compLeaningDepth	9	mm
CprCompEvent	73020	compression recoil (leaning depth), mm	9	mm
CprCompEvent	73020	compHandposXiphoid	0
CprCompEvent	73020	compHandposError	0
CprCompEvent	73020	compIncompleteRelease	1
CprCompEvent	73020	compression rate, /min	111
CprCompEvent	73550	endTime	74040
CprCompEvent	73550	compression depth, mm	51	mm
CprCompEvent	73550	compPeakTime	73710	ms
CprCompEvent	73550	compInstantaneousPeriod	520	ms
CprCompEvent	73550	compAbsolutePeakDepth	51	mm
CprCompEvent	73550	compLeaningDepth	9	mm
CprCompEvent	73550	compression recoil (leaning depth), mm	9	mm
CprCompEvent	73550	compHandposXiphoid	0
CprCompEvent	73550	compHandposError	0
CprCompEvent	73550	compIncompleteRelease	1
CprCompEvent	73550	compression rate, /min	114
CprCompEvent	74100	endTime	74620
CprCompEvent	74100	compression depth, mm	48	mm
CprCompEvent	74100	compPeakTime	74230	ms
CprCompEvent	74100	compInstantaneousPeriod	530	ms
CprCompEvent	74100	compAbsolutePeakDepth	48	mm
CprCompEvent	74100	compLeaningDepth	9	mm
CprCompEvent	74100	compression recoil (leaning depth), mm	9	mm
CprCompEvent	74100	compHandposXiphoid	0
CprCompEvent	74100	compHandposError	0
CprCompEvent	74100	compIncompleteRelease	1
CprCompEvent	74100	compression rate, /min	114
CprCompEvent	74650	endTime	74980
CprCompEvent	74650	compression depth, mm	49	mm
CprCompEvent	74650	compPeakTime	74790	ms
CprCompEvent	74650	compInstantaneousPeriod	560	ms
CprCompEvent	74650	compAbsolutePeakDepth	49	mm
CprCompEvent	74650	compLeaningDepth	9	mm
CprCompEvent	74650	compression recoil (leaning depth), mm	10	mm
CprCompEvent	74650	compHandposXiphoid	0
CprCompEvent	74650	compHandposError	0
CprCompEvent	74650	compIncompleteRelease	1
CprCompEvent	74650	compression rate, /min	112
CprCompEvent	75150	endTime	75640
CprCompEvent	75150	compression depth, mm	49	mm
CprCompEvent	75150	compPeakTime	75310	ms
CprCompEvent	75150	compInstantaneousPeriod	520	ms
CprCompEvent	75150	compAbsolutePeakDepth	49	mm
CprCompEvent	75150	compLeaningDepth	10	mm
CprCompEvent	75150	compression recoil (leaning depth), mm	9	mm
CprCompEvent	75150	compHandposXiphoid	0
CprCompEvent	75150	compHandposError	0
CprCompEvent	75150	compIncompleteRelease	1
CprCompEvent	75150	compression rate, /min	112
CprCompEvent	75660	endTime	76160
CprCompEvent	75660	compression depth, mm	49	mm
CprCompEvent	75660	compPeakTime	75840	ms
CprCompEvent	75660	compInstantaneousPeriod	520	ms
CprCompEvent	75660	compAbsolutePeakDepth	49	mm
CprCompEvent	75660	compLeaningDepth	9	mm
CprCompEvent	75660	compression recoil (leaning depth), mm	9	mm
CprCompEvent	75660	compHandposXiphoid	0
CprCompEvent	75660	compHandposError	0
CprCompEvent	75660	compIncompleteRelease	1
CprCompEvent	75660	compression rate, /min	110
CprCompEvent	76180	endTime	76680
CprCompEvent	76180	compression depth, mm	50	mm
CprCompEvent	76180	compPeakTime	76370	ms
CprCompEvent	76180	compInstantaneousPeriod	540	ms
CprCompEvent	76180	compAbsolutePeakDepth	50	mm
CprCompEvent	76180	compLeaningDepth	9	mm
CprCompEvent	76180	compression recoil (leaning depth), mm	9	mm
CprCompEvent	76180	compHandposXiphoid	0
CprCompEvent	76180	compHandposError	0
CprCompEvent	76180	compIncompleteRelease	1
CprCompEvent	76180	compression rate, /min	113
CprCompEvent	76730	endTime	77220
CprCompEvent	76730	compression depth, mm	46	mm
CprCompEvent	76730	compPeakTime	76920	ms
CprCompEvent	76730	compInstantaneousPeriod	550	ms
CprCompEvent	76730	compAbsolutePeakDepth	46	mm
CprCompEvent	76730	compLeaningDepth	9	mm
CprCompEvent	76730	compression recoil (leaning depth), mm	9	mm
CprCompEvent	76730	compHandposXiphoid	0
CprCompEvent	76730	compHandposError	0
CprCompEvent	76730	compIncompleteRelease	1
CprCompEvent	76730	compression rate, /min	111
CprCompEvent	77270	endTime	77760
CprCompEvent	77270	compression depth, mm	47	mm
CprCompEvent	77270	compPeakTime	77460	ms
CprCompEvent	77270	compInstantaneousPeriod	540	ms
CprCompEvent	77270	compAbsolutePeakDepth	47	mm
CprCompEvent	77270	compLeaningDepth	9	mm
CprCompEvent	77270	compression recoil (leaning depth), mm	9	mm
CprCompEvent	77270	compHandposXiphoid	0
CprCompEvent	77270	compHandposError	0
CprCompEvent	77270	compIncompleteRelease	1
CprCompEvent	77270	compression rate, /min	111
CprCompEvent	77840	endTime	78390
CprCompEvent	77840	compression depth, mm	46	mm
CprCompEvent	77840	compPeakTime	78000	ms
CprCompEvent	77840	compInstantaneousPeriod	540	ms
CprCompEvent	77840	compAbsolutePeakDepth	46	mm
CprCompEvent	77840	compLeaningDepth	9	mm
CprCompEvent	77840	compression recoil (leaning depth), mm	9	mm
CprCompEvent	77840	compHandposXiphoid	0
CprCompEvent	77840	compHandposError	0
CprCompEvent	77840	compIncompleteRelease	1
CprCompEvent	77840	compression rate, /min	110
CprCompEvent	78390	endTime	78840
CprCompEvent	78390	compression depth, mm	48	mm
CprCompEvent	78390	compPeakTime	78580	ms
CprCompEvent	78390	compInstantaneousPeriod	580	ms
CprCompEvent	78390	compAbsolutePeakDepth	48	mm
CprCompEvent	78390	compLeaningDepth	9	mm
CprCompEvent	78390	compression recoil (leaning depth), mm	9	mm
CprCompEvent	78390	compHandposXiphoid	0
CprCompEvent	78390	compHandposError	0
CprCompEvent	78390	compIncompleteRelease	1
CprCompEvent	78390	compression rate, /min	108
CprCompEvent	78910	endTime	79420
CprCompEvent	78910	compression depth, mm	47	mm
CprCompEvent	78910	compPeakTime	79070	ms
CprCompEvent	78910	compInstantaneousPeriod	490	ms
CprCompEvent	78910	compAbsolutePeakDepth	47	mm
CprCompEvent	78910	compLeaningDepth	9	mm
CprCompEvent	78910	compression recoil (leaning depth), mm	9	mm
CprCompEvent	78910	compHandposXiphoid	0
CprCompEvent	78910	compHandposError	0
CprCompEvent	78910	compIncompleteRelease	1
CprCompEvent	78910	compression rate, /min	112
CprCompEvent	79500	endTime	79960
CprCompEvent	79500	compression depth, mm	47	mm
CprCompEvent	79500	compPeakTime	79640	ms
CprCompEvent	79500	compInstantaneousPeriod	560	ms
CprCompEvent	79500	compAbsolutePeakDepth	47	mm
CprCompEvent	79500	compLeaningDepth	9	mm
CprCompEvent	79500	compression recoil (leaning depth), mm	9	mm
CprCompEvent	79500	compHandposXiphoid	0
CprCompEvent	79500	compHandposError	0
CprCompEvent	79500	compIncompleteRelease	1
CprCompEvent	79500	compression rate, /min	112
CprCompEvent	79980	endTime	80490
CprCompEvent	79980	compression depth, mm	43	mm
CprCompEvent	79980	compPeakTime	80170	ms
CprCompEvent	79980	compInstantaneousPeriod	540	ms
CprCompEvent	79980	compAbsolutePeakDepth	43	mm
CprCompEvent	79980	compLeaningDepth	9	mm
CprCompEvent	79980	compression recoil (leaning depth), mm	9	mm
CprCompEvent	79980	compHandposXiphoid	0
CprCompEvent	79980	compHandposError	0
CprCompEvent	79980	compIncompleteRelease	1
CprCompEvent	79980	compression rate, /min	113
CprCompEvent	80500	endTime	81000
CprCompEvent	80500	compression depth, mm	46	mm
CprCompEvent	80500	compPeakTime	80670	ms
CprCompEvent	80500	compInstantaneousPeriod	500	ms
CprCompEvent	80500	compAbsolutePeakDepth	46	mm
CprCompEvent	80500	compLeaningDepth	9	mm
CprCompEvent	80500	compression recoil (leaning depth), mm	9	mm
CprCompEvent	80500	compHandposXiphoid	0
CprCompEvent	80500	compHandposError	0
CprCompEvent	80500	compIncompleteRelease	1
CprCompEvent	80500	compression rate, /min	112
CprCompEvent	81060	endTime	81550
CprCompEvent	81060	compression depth, mm	44	mm
CprCompEvent	81060	compPeakTime	81230	ms
CprCompEvent	81060	compInstantaneousPeriod	550	ms
CprCompEvent	81060	compAbsolutePeakDepth	44	mm
CprCompEvent	81060	compLeaningDepth	9	mm
CprCompEvent	81060	compression recoil (leaning depth), mm	9	mm
CprCompEvent	81060	compHandposXiphoid	0
CprCompEvent	81060	compHandposError	0
CprCompEvent	81060	compIncompleteRelease	1
CprCompEvent	81060	compression rate, /min	112
CprCompEvent	81590	endTime	81940
CprCompEvent	81590	compression depth, mm	49	mm
CprCompEvent	81590	compPeakTime	81780	ms
CprCompEvent	81590	compInstantaneousPeriod	550	ms
CprCompEvent	81590	compAbsolutePeakDepth	49	mm
CprCompEvent	81590	compLeaningDepth	9	mm
CprCompEvent	81590	compression recoil (leaning depth), mm	10	mm
CprCompEvent	81590	compHandposXiphoid	0
CprCompEvent	81590	compHandposError	0
CprCompEvent	81590	compIncompleteRelease	1
CprCompEvent	81590	compression rate, /min	112
CprCompEvent	82130	endTime	82480
CprCompEvent	82130	compression depth, mm	47	mm
CprCompEvent	82130	compPeakTime	82300	ms
CprCompEvent	82130	compInstantaneousPeriod	520	ms
CprCompEvent	82130	compAbsolutePeakDepth	47	mm
CprCompEvent	82130	compLeaningDepth	10	mm
CprCompEvent	82130	compression recoil (leaning depth), mm	10	mm
CprCompEvent	82130	compHandposXiphoid	0
CprCompEvent	82130	compHandposError	0
CprCompEvent	82130	compIncompleteRelease	1
CprCompEvent	82130	compression rate, /min	111
CprCompEvent	82680	endTime	83020
CprCompEvent	82680	compression depth, mm	47	mm
CprCompEvent	82680	compPeakTime	82860	ms
CprCompEvent	82680	compInstantaneousPeriod	570	ms
CprCompEvent	82680	compAbsolutePeakDepth	47	mm
CprCompEvent	82680	compLeaningDepth	10	mm
CprCompEvent	82680	compression recoil (leaning depth), mm	10	mm
CprCompEvent	82680	compHandposXiphoid	0
CprCompEvent	82680	compHandposError	0
CprCompEvent	82680	compIncompleteRelease	1
CprCompEvent	82680	compression rate, /min	110
CprCompEvent	83180	endTime	83510
CprCompEvent	83180	compression depth, mm	48	mm
CprCompEvent	83180	compPeakTime	83370	ms
CprCompEvent	83180	compInstantaneousPeriod	500	ms
CprCompEvent	83180	compAbsolutePeakDepth	48	mm
CprCompEvent	83180	compLeaningDepth	10	mm
CprCompEvent	83180	compression recoil (leaning depth), mm	10	mm
CprCompEvent	83180	compHandposXiphoid	0
CprCompEvent	83180	compHandposError	0
CprCompEvent	83180	compIncompleteRelease	1
CprCompEvent	83180	compression rate, /min	112
CprCompEvent	83720	endTime	84080
CprCompEvent	83720	compression depth, mm	49	mm
CprCompEvent	83720	compPeakTime	83910	ms
CprCompEvent	83720	compInstantaneousPeriod	540	ms
CprCompEvent	83720	compAbsolutePeakDepth	49	mm
CprCompEvent	83720	compLeaningDepth	10	mm
CprCompEvent	83720	compression recoil (leaning depth), mm	10	mm
CprCompEvent	83720	compHandposXiphoid	0
CprCompEvent	83720	compHandposError	0
CprCompEvent	83720	compIncompleteRelease	1
CprCompEvent	83720	compression rate, /min	111
CprCompEvent	84300	endTime	84860
CprCompEvent	84300	compression depth, mm	47	mm
CprCompEvent	84300	compPeakTime	84500	ms
CprCompEvent	84300	compInstantaneousPeriod	590	ms
CprCompEvent	84300	compAbsolutePeakDepth	47	mm
CprCompEvent	84300	compLeaningDepth	10	mm
CprCompEvent	84300	compression recoil (leaning depth), mm	9	mm
CprCompEvent	84300	compHandposXiphoid	0
CprCompEvent	84300	compHandposError	0
CprCompEvent	84300	compIncompleteRelease	1
CprCompEvent	84300	compression rate, /min	110
CprCompEvent	84860	endTime	85260
CprCompEvent	84860	compression depth, mm	46	mm
CprCompEvent	84860	compPeakTime	85060	ms
CprCompEvent	84860	compInstantaneousPeriod	560	ms
CprCompEvent	84860	compAbsolutePeakDepth	46	mm
CprCompEvent	84860	compLeaningDepth	9	mm
CprCompEvent	84860	compression recoil (leaning depth), mm	10	mm
CprCompEvent	84860	compHandposXiphoid	0
CprCompEvent	84860	compHandposError	0
CprCompEvent	84860	compIncompleteRelease	1
CprCompEvent	84860	compression rate, /min	107
CprCompEvent	85490	endTime	85840
CprCompEvent	85490	compression depth, mm	46	mm
CprCompEvent	85490	compPeakTime	85680	ms
CprCompEvent	85490	compInstantaneousPeriod	630	ms
CprCompEvent	85490	compAbsolutePeakDepth	46	mm
CprCompEvent	85490	compLeaningDepth	10	mm
CprCompEvent	85490	compression recoil (leaning depth), mm	10	mm
CprCompEvent	85490	compHandposXiphoid	0
CprCompEvent	85490	compHandposError	0
CprCompEvent	85490	compIncompleteRelease	1
CprCompEvent	85490	compression rate, /min	101
CprCompEvent	86050	endTime	86540
CprCompEvent	86050	compression depth, mm	43	mm
CprCompEvent	86050	compPeakTime	86210	ms
CprCompEvent	86050	compInstantaneousPeriod	520	ms
CprCompEvent	86050	compAbsolutePeakDepth	43	mm
CprCompEvent	86050	compLeaningDepth	10	mm
CprCompEvent	86050	compression recoil (leaning depth), mm	9	mm
CprCompEvent	86050	compHandposXiphoid	0
CprCompEvent	86050	compHandposError	0
CprCompEvent	86050	compIncompleteRelease	1
CprCompEvent	86050	compression rate, /min	107
CprCompEvent	86560	endTime	86900
CprCompEvent	86560	compression depth, mm	43	mm
CprCompEvent	86560	compPeakTime	86710	ms
CprCompEvent	86560	compInstantaneousPeriod	510	ms
CprCompEvent	86560	compAbsolutePeakDepth	43	mm
CprCompEvent	86560	compLeaningDepth	9	mm
CprCompEvent	86560	compression recoil (leaning depth), mm	10	mm
CprCompEvent	86560	compHandposXiphoid	0
CprCompEvent	86560	compHandposError	0
CprCompEvent	86560	compIncompleteRelease	1
CprCompEvent	86560	compression rate, /min	109
CprCompEvent	87110	endTime	87680
CprCompEvent	87110	compression depth, mm	43	mm
CprCompEvent	87110	compPeakTime	87280	ms
CprCompEvent	87110	compInstantaneousPeriod	570	ms
CprCompEvent	87110	compAbsolutePeakDepth	43	mm
CprCompEvent	87110	compLeaningDepth	10	mm
CprCompEvent	87110	compression recoil (leaning depth), mm	9	mm
CprCompEvent	87110	compHandposXiphoid	0
CprCompEvent	87110	compHandposError	0
CprCompEvent	87110	compIncompleteRelease	1
CprCompEvent	87110	compression rate, /min	112
CprCompEvent	87690	endTime	88180
CprCompEvent	87690	compression depth, mm	43	mm
CprCompEvent	87690	compPeakTime	87850	ms
CprCompEvent	87690	compInstantaneousPeriod	570	ms
CprCompEvent	87690	compAbsolutePeakDepth	43	mm
CprCompEvent	87690	compLeaningDepth	9	mm
CprCompEvent	87690	compression recoil (leaning depth), mm	9	mm
CprCompEvent	87690	compHandposXiphoid	0
CprCompEvent	87690	compHandposError	0
CprCompEvent	87690	compIncompleteRelease	1
CprCompEvent	87690	compression rate, /min	108
CprCompEvent	88250	endTime	88800
CprCompEvent	88250	compression depth, mm	41	mm
CprCompEvent	88250	compPeakTime	88410	ms
CprCompEvent	88250	compInstantaneousPeriod	560	ms
CprCompEvent	88250	compAbsolutePeakDepth	41	mm
CprCompEvent	88250	compLeaningDepth	9	mm
CprCompEvent	88250	compression recoil (leaning depth), mm	9	mm
CprCompEvent	88250	compHandposXiphoid	0
CprCompEvent	88250	compHandposError	0
CprCompEvent	88250	compIncompleteRelease	1
CprCompEvent	88250	compression rate, /min	105
CprCompEvent	88810	endTime	89300
CprCompEvent	88810	compression depth, mm	45	mm
CprCompEvent	88810	compPeakTime	88990	ms
CprCompEvent	88810	compInstantaneousPeriod	580	ms
CprCompEvent	88810	compAbsolutePeakDepth	45	mm
CprCompEvent	88810	compLeaningDepth	9	mm
CprCompEvent	88810	compression recoil (leaning depth), mm	9	mm
CprCompEvent	88810	compHandposXiphoid	0
CprCompEvent	88810	compHandposError	0
CprCompEvent	88810	compIncompleteRelease	1
CprCompEvent	88810	compression rate, /min	105
CprCompEvent	89350	endTime	89840
CprCompEvent	89350	compression depth, mm	45	mm
CprCompEvent	89350	compPeakTime	89520	ms
CprCompEvent	89350	compInstantaneousPeriod	530	ms
CprCompEvent	89350	compAbsolutePeakDepth	45	mm
CprCompEvent	89350	compLeaningDepth	9	mm
CprCompEvent	89350	compression recoil (leaning depth), mm	9	mm
CprCompEvent	89350	compHandposXiphoid	0
CprCompEvent	89350	compHandposError	0
CprCompEvent	89350	compIncompleteRelease	1
CprCompEvent	89350	compression rate, /min	108
CprCompEvent	89890	endTime	90380
CprCompEvent	89890	compression depth, mm	46	mm
CprCompEvent	89890	compPeakTime	90100	ms
CprCompEvent	89890	compInstantaneousPeriod	580	ms
CprCompEvent	89890	compAbsolutePeakDepth	46	mm
CprCompEvent	89890	compLeaningDepth	9	mm
CprCompEvent	89890	compression recoil (leaning depth), mm	9	mm
CprCompEvent	89890	compHandposXiphoid	0
CprCompEvent	89890	compHandposError	0
CprCompEvent	89890	compIncompleteRelease	1
CprCompEvent	89890	compression rate, /min	107
CprCompEvent	90490	endTime	90900
CprCompEvent	90490	compression depth, mm	44	mm
CprCompEvent	90490	compPeakTime	90720	ms
CprCompEvent	90490	compInstantaneousPeriod	620	ms
CprCompEvent	90490	compAbsolutePeakDepth	44	mm
CprCompEvent	90490	compLeaningDepth	9	mm
CprCompEvent	90490	compression recoil (leaning depth), mm	10	mm
CprCompEvent	90490	compHandposXiphoid	0
CprCompEvent	90490	compHandposError	0
CprCompEvent	90490	compIncompleteRelease	1
CprCompEvent	90490	compression rate, /min	104
CprCompEvent	91130	endTime	91660
CprCompEvent	91130	compression depth, mm	46	mm
CprCompEvent	91130	compPeakTime	91300	ms
CprCompEvent	91130	compInstantaneousPeriod	580	ms
CprCompEvent	91130	compAbsolutePeakDepth	46	mm
CprCompEvent	91130	compLeaningDepth	10	mm
CprCompEvent	91130	compression recoil (leaning depth), mm	9	mm
CprCompEvent	91130	compHandposXiphoid	0
CprCompEvent	91130	compHandposError	0
CprCompEvent	91130	compIncompleteRelease	1
CprCompEvent	91130	compression rate, /min	100
CprCompEvent	91670	endTime	92210
CprCompEvent	91670	compression depth, mm	45	mm
CprCompEvent	91670	compPeakTime	91920	ms
CprCompEvent	91670	compInstantaneousPeriod	620	ms
CprCompEvent	91670	compAbsolutePeakDepth	45	mm
CprCompEvent	91670	compLeaningDepth	9	mm
CprCompEvent	91670	compression recoil (leaning depth), mm	9	mm
CprCompEvent	91670	compHandposXiphoid	0
CprCompEvent	91670	compHandposError	0
CprCompEvent	91670	compIncompleteRelease	1
CprCompEvent	91670	compression rate, /min	99
CprCompEvent	92270	endTime	92830
CprCompEvent	92270	compression depth, mm	44	mm
CprCompEvent	92270	compPeakTime	92460	ms
CprCompEvent	92270	compInstantaneousPeriod	540	ms
CprCompEvent	92270	compAbsolutePeakDepth	44	mm
CprCompEvent	92270	compLeaningDepth	9	mm
CprCompEvent	92270	compression recoil (leaning depth), mm	9	mm
CprCompEvent	92270	compHandposXiphoid	0
CprCompEvent	92270	compHandposError	0
CprCompEvent	92270	compIncompleteRelease	1
CprCompEvent	92270	compression rate, /min	104
CprCompEvent	92830	endTime	93380
CprCompEvent	92830	compression depth, mm	46	mm
CprCompEvent	92830	compPeakTime	93030	ms
CprCompEvent	92830	compInstantaneousPeriod	570	ms
CprCompEvent	92830	compAbsolutePeakDepth	46	mm
CprCompEvent	92830	compLeaningDepth	9	mm
CprCompEvent	92830	compression recoil (leaning depth), mm	9	mm
CprCompEvent	92830	compHandposXiphoid	0
CprCompEvent	92830	compHandposError	0
CprCompEvent	92830	compIncompleteRelease	1
CprCompEvent	92830	compression rate, /min	104
CprCompEvent	93410	endTime	93920
CprCompEvent	93410	compression depth, mm	46	mm
CprCompEvent	93410	compPeakTime	93560	ms
CprCompEvent	93410	compInstantaneousPeriod	530	ms
CprCompEvent	93410	compAbsolutePeakDepth	46	mm
CprCompEvent	93410	compLeaningDepth	9	mm
CprCompEvent	93410	compression recoil (leaning depth), mm	9	mm
CprCompEvent	93410	compHandposXiphoid	0
CprCompEvent	93410	compHandposError	0
CprCompEvent	93410	compIncompleteRelease	1
CprCompEvent	93410	compression rate, /min	109
CprCompEvent	93950	endTime	94480
CprCompEvent	93950	compression depth, mm	47	mm
CprCompEvent	93950	compPeakTime	94120	ms
CprCompEvent	93950	compInstantaneousPeriod	560	ms
CprCompEvent	93950	compAbsolutePeakDepth	47	mm
CprCompEvent	93950	compLeaningDepth	9	mm
CprCompEvent	93950	compression recoil (leaning depth), mm	9	mm
CprCompEvent	93950	compHandposXiphoid	0
CprCompEvent	93950	compHandposError	0
CprCompEvent	93950	compIncompleteRelease	1
CprCompEvent	93950	compression rate, /min	108
[truncated: 704 more rows]

## Sheet: 03S
straddling CPR	Participant ID: 3, Height 155cm, Weight 47kg, BMI 20kg/cm, age: 40s, sex: female
type	msecs	type2	value	units			comp.depth(mm)	comp. release depth(mm)	comp.mean rate(bpm)
CprSessionInfo	0	cprProtocol	1			average of 0-30 sec	46.9	0	110.2
CprSessionInfo	0	manikinType	20			average of 30-60 sec	41	0	110.5
CprSessionInfo	0	manikinStiffness	2			average of 60-90 sec	35.2	0	110.2
CprSessionInfo	0	cprCardId				average of 90-120 sec	38.5	0	110.5
CprSessionInfo	0	simulationType	6			average of 2 min	40.5	0	110.4
CprSessionInfo	0	totalTime	121	sec
CprSessionInfo	0	manikinName
CprSessionInfo	0	students
CprSessionInfo	0	manikinFirmwareVersion	1.7.0.0
CprSessionInfo	0	manikinRfidVersion	0.0.0
CprSessionInfo	0	manikinSkillGuideVersion	0.0
CprSessionInfo	0	manikinCompressionCount	0
CprSessionInfo	0	startTime	2018-01-16T18:40:08+09:00
CprSessionInfo	0	waveDelay	0	ms
CprSessionInfo	0	endTime	2018-01-16T18:42:10+09:00
CprSessionInfo	0	compInactivity	18	sec
CprSessionStatistics	121620	sessionDuration	121	sec
CprSessionStatistics	121620	ventCount	0
CprSessionStatistics	121620	ventCyclesCount	0
CprSessionStatistics	121620	ventCorrectVolumePercentage	-1	percent
CprSessionStatistics	121620	ventCorrectRateCprPercentage	-1	percent
CprSessionStatistics	121620	ventMeanVolume	0	ml
CprSessionStatistics	121620	ventNotEnoughVolumePercentage	-1	percent
CprSessionStatistics	121620	ventMeanRate	0	vpm
CprSessionStatistics	121620	ventCorrectRateVentOnlyPercentage	-1	percent
CprSessionStatistics	121620	compCorrectRatePercentage	99	percent
CprSessionStatistics	121620	compCount	212
CprSessionStatistics	121620	compression rate, /min	110
CprSessionStatistics	121620	ventTooMuchVolumePercentage	-1	percent
CprSessionStatistics	121620	compCorrectReleasePercentage	100	percent
CprSessionStatistics	121620	compHandPosCorrectPercentage	100	percent
CprSessionStatistics	121620	compCorrectDepthPercentage	25
CprSessionStatistics	121620	inactivityAverageTime	6	sec
CprSessionStatistics	121620	inactivityTime	6	sec
CprSessionStatistics	121620	cprCardTimestamp	0	sec
CprSessionStatistics	121620	timeFirstShock	-1	sec
CprSessionStatistics	121620	timeFirstComp	6	sec
CprSessionStatistics	121620	timeFirstVent	-1	sec
CprSessionStatistics	121620	compCyclesCount	0
CprSessionStatistics	121620	compInactivityPeriodCount	1
CprSessionStatistics	121620	compMeanDepth	4046	hmm
CprSessionStatistics	121620	compStdDeviationDepth	543	hmm
CprSessionStatistics	121620	compMeanReleaseDepth	0	hmm
CprSessionStatistics	121620	compStdDeviationReleaseDepth	13	hmm
CprSessionStatistics	121620	compStdDeviationRate	5	cpm
CprSessionStatistics	121620	ventStdDeviationVolume	0	ml
CprSessionStatistics	121620	ventStdDeviationRate	0	vpm
CprSessionStatistics	121620	compHandPosXiphoidErrorPercentage	0	percent
CprSessionStatistics	121620	compMeanStrokeLength	4045	hmm
CprSessionStatistics	121620	compStdDeviationStrokeLength	543	hmm
CprSessionStatistics	121620	compTooLowRatePercentage	0	percent
CprSessionStatistics	121620	ventTooHighRateCprPercentage	-1	percent
CprSessionStatistics	121620	ventTooHighRateVentOnlyPercentage	-1	percent
CprSessionStatistics	121620	ventCorrectInflationTimePercentage	-1	percent
CprSessionStatistics	121620	ventTooFastInflationTimePercentage	-1	percent
CprSessionStatistics	121620	compCorrectStrokeLengthPercentage	25
CprSessionStatistics	121620	compHistogramDepthBin_0	0
CprSessionStatistics	121620	compHistogramDepthBin_1	45
CprSessionStatistics	121620	compHistogramDepthBin_2	50
CprSessionStatistics	121620	compHistogramDepthBin_3	5
CprSessionStatistics	121620	compHistogramDepthBin_4	0
CprSessionStatistics	121620	compHistogramDepthBin_5	0
CprSessionStatistics	121620	compHistogramReleaseBin_0	100
CprSessionStatistics	121620	compHistogramReleaseBin_1	0
CprSessionStatistics	121620	compHistogramReleaseBin_2	0
CprSessionStatistics	121620	compHistogramReleaseBin_3	0
CprSessionStatistics	121620	compHistogramReleaseBin_4	0
CprSessionStatistics	121620	compHistogramReleaseBin_5	0
CprSessionStatistics	121620	compHistogramRateBin_0	0
CprSessionStatistics	121620	compHistogramRateBin_1	0
CprSessionStatistics	121620	compHistogramRateBin_2	0
CprSessionStatistics	121620	compHistogramRateBin_3	91
CprSessionStatistics	121620	compHistogramRateBin_4	9
CprSessionStatistics	121620	compHistogramRateBin_5	0
CprSessionStatistics	121620	compHistogramInactivityBin_0	0
CprSessionStatistics	121620	compHistogramInactivityBin_1	100
CprSessionStatistics	121620	compHistogramInactivityBin_2	0
CprSessionStatistics	121620	compHistogramInactivityBin_3	0
CprSessionStatistics	121620	compHistogramInactivityBin_4	0
CprSessionStatistics	121620	compHistogramInactivityBin_5	0
CprSessionStatistics	121620	ventHistogramVolumeBin_0	0
CprSessionStatistics	121620	ventHistogramVolumeBin_1	0
CprSessionStatistics	121620	ventHistogramVolumeBin_2	0
CprSessionStatistics	121620	ventHistogramVolumeBin_3	0
CprSessionStatistics	121620	ventHistogramVolumeBin_4	0
CprSessionStatistics	121620	ventHistogramVolumeBin_5	0
CprSessionStatistics	121620	ventHistogramRateBin_0	0
CprSessionStatistics	121620	ventHistogramRateBin_1	0
CprSessionStatistics	121620	ventHistogramRateBin_2	0
CprSessionStatistics	121620	ventHistogramRateBin_3	0
CprSessionStatistics	121620	ventHistogramRateBin_4	0
CprSessionStatistics	121620	ventHistogramRateBin_5	0
CprSessionScore	121620	overallScore	71	percent
CprSessionScore	121620	categoryThresholdBasic	50	percent
CprSessionScore	121620	categoryThresholdAdvanced	80	percent
CprSessionScore	121620	primaryAdvice	1
CprSessionScore	121620	secondaryAdvice	4
CprSessionScore	121620	flowTimePercentage	95	percent
CprSessionScore	121620	compOverallScore	71	percent
CprSessionScore	121620	ventOverallScore	0	percent
CprSessionScore	121620	compReleaseScoreReduction	0	percent
CprSessionScore	121620	compression depth, mmScoreReduction	28	percent
CprSessionScore	121620	compRateLowScoreReduction	0	percent
CprSessionScore	121620	compRateHighScoreReduction	1	percent
CprSessionScore	121620	compHandposScoreReduction	0	percent
CprSessionScore	121620	ventShallowScoreReduction	0	percent
CprSessionScore	121620	ventExcessiveScoreReduction	0	percent
CprSessionScore	121620	ventRateLowScoreReduction	100	percent
CprSessionScore	121620	ventRateHighScoreReduction	0	percent
CprSessionScore	121620	ventPauseScoreReduction	0	percent
CprSessionScore	121620	ventCyclesScoreReduction	0	percent
CprSessionScore	121620	compression depth, mmStrokeLengthScoreReduction	0	percent
CprSessionScore	121620	compDeepDepthScoreReduction	0	percent
CprSessionScore	121620	compCyclesScoreReduction	0	percent
CprSessionScore	121620	compFlowtimeScoreReduction	0	percent
CprPacketLossStart	20
CprPacketLossEnd	40
CprInactivityCPR	0	compInactivity	6	sec
CprCompEvent	6570	endTime	6800
CprCompEvent	6570	compression depth, mm	36	mm
CprCompEvent	6570	compPeakTime	6680	ms
CprCompEvent	6570	compInstantaneousPeriod	65535	ms
CprCompEvent	6570	compAbsolutePeakDepth	36	mm
CprCompEvent	6570	compLeaningDepth	0	mm
CprCompEvent	6570	compression recoil (leaning depth), mm	0	mm
CprCompEvent	6570	compHandposXiphoid	0
CprCompEvent	6570	compHandposError	0
CprCompEvent	6570	compIncompleteRelease	0
CprCompEvent	6570	compression rate, /min	110
CprCompEvent	7010	endTime	7280
CprCompEvent	7010	compression depth, mm	44	mm
CprCompEvent	7010	compPeakTime	7130	ms
CprCompEvent	7010	compInstantaneousPeriod	450	ms
CprCompEvent	7010	compAbsolutePeakDepth	44	mm
CprCompEvent	7010	compLeaningDepth	0	mm
CprCompEvent	7010	compression recoil (leaning depth), mm	0	mm
CprCompEvent	7010	compHandposXiphoid	0
CprCompEvent	7010	compHandposError	0
CprCompEvent	7010	compIncompleteRelease	0
CprCompEvent	7010	compression rate, /min	123
CprCompEvent	7500	endTime	7850
CprCompEvent	7500	compression depth, mm	43	mm
CprCompEvent	7500	compPeakTime	7640	ms
CprCompEvent	7500	compInstantaneousPeriod	520	ms
CprCompEvent	7500	compAbsolutePeakDepth	43	mm
CprCompEvent	7500	compLeaningDepth	0	mm
CprCompEvent	7500	compression recoil (leaning depth), mm	0	mm
CprCompEvent	7500	compHandposXiphoid	0
CprCompEvent	7500	compHandposError	0
CprCompEvent	7500	compIncompleteRelease	0
CprCompEvent	7500	compression rate, /min	120
CprCompEvent	7990	endTime	8240
CprCompEvent	7990	compression depth, mm	42	mm
CprCompEvent	7990	compPeakTime	8120	ms
CprCompEvent	7990	compInstantaneousPeriod	480	ms
CprCompEvent	7990	compAbsolutePeakDepth	42	mm
CprCompEvent	7990	compLeaningDepth	0	mm
CprCompEvent	7990	compression recoil (leaning depth), mm	0	mm
CprCompEvent	7990	compHandposXiphoid	0
CprCompEvent	7990	compHandposError	0
CprCompEvent	7990	compIncompleteRelease	0
CprCompEvent	7990	compression rate, /min	124
CprCompEvent	8490	endTime	8740
CprCompEvent	8490	compression depth, mm	40	mm
CprCompEvent	8490	compPeakTime	8620	ms
CprCompEvent	8490	compInstantaneousPeriod	500	ms
CprCompEvent	8490	compAbsolutePeakDepth	40	mm
CprCompEvent	8490	compLeaningDepth	0	mm
CprCompEvent	8490	compression recoil (leaning depth), mm	0	mm
CprCompEvent	8490	compHandposXiphoid	0
CprCompEvent	8490	compHandposError	0
CprCompEvent	8490	compIncompleteRelease	0
CprCompEvent	8490	compression rate, /min	119
CprCompEvent	9030	endTime	9320
CprCompEvent	9030	compression depth, mm	50	mm
CprCompEvent	9030	compPeakTime	9160	ms
CprCompEvent	9030	compInstantaneousPeriod	540	ms
CprCompEvent	9030	compAbsolutePeakDepth	50	mm
CprCompEvent	9030	compLeaningDepth	0	mm
CprCompEvent	9030	compression recoil (leaning depth), mm	0	mm
CprCompEvent	9030	compHandposXiphoid	0
CprCompEvent	9030	compHandposError	0
CprCompEvent	9030	compIncompleteRelease	0
CprCompEvent	9030	compression rate, /min	117
CprCompEvent	9610	endTime	9840
CprCompEvent	9610	compression depth, mm	49	mm
CprCompEvent	9610	compPeakTime	9730	ms
CprCompEvent	9610	compInstantaneousPeriod	570	ms
CprCompEvent	9610	compAbsolutePeakDepth	49	mm
CprCompEvent	9610	compLeaningDepth	0	mm
CprCompEvent	9610	compression recoil (leaning depth), mm	0	mm
CprCompEvent	9610	compHandposXiphoid	0
CprCompEvent	9610	compHandposError	0
CprCompEvent	9610	compIncompleteRelease	0
CprCompEvent	9610	compression rate, /min	112
CprCompEvent	10070	endTime	10320
CprCompEvent	10070	compression depth, mm	53	mm
CprCompEvent	10070	compPeakTime	10190	ms
CprCompEvent	10070	compInstantaneousPeriod	460	ms
CprCompEvent	10070	compAbsolutePeakDepth	53	mm
CprCompEvent	10070	compLeaningDepth	0	mm
CprCompEvent	10070	compression recoil (leaning depth), mm	0	mm
CprCompEvent	10070	compHandposXiphoid	0
CprCompEvent	10070	compHandposError	0
CprCompEvent	10070	compIncompleteRelease	0
CprCompEvent	10070	compression rate, /min	116
CprCompEvent	10650	endTime	10900
CprCompEvent	10650	compression depth, mm	46	mm
CprCompEvent	10650	compPeakTime	10770	ms
CprCompEvent	10650	compInstantaneousPeriod	580	ms
CprCompEvent	10650	compAbsolutePeakDepth	46	mm
CprCompEvent	10650	compLeaningDepth	0	mm
CprCompEvent	10650	compression recoil (leaning depth), mm	0	mm
CprCompEvent	10650	compHandposXiphoid	0
CprCompEvent	10650	compHandposError	0
CprCompEvent	10650	compIncompleteRelease	0
CprCompEvent	10650	compression rate, /min	113
CprCompEvent	11220	endTime	11450
CprCompEvent	11220	compression depth, mm	51	mm
CprCompEvent	11220	compPeakTime	11350	ms
CprCompEvent	11220	compInstantaneousPeriod	570	ms
CprCompEvent	11220	compAbsolutePeakDepth	51	mm
CprCompEvent	11220	compLeaningDepth	0	mm
CprCompEvent	11220	compression recoil (leaning depth), mm	0	mm
CprCompEvent	11220	compHandposXiphoid	0
CprCompEvent	11220	compHandposError	0
CprCompEvent	11220	compIncompleteRelease	0
CprCompEvent	11220	compression rate, /min	112
CprCompEvent	11730	endTime	12000
CprCompEvent	11730	compression depth, mm	52	mm
CprCompEvent	11730	compPeakTime	11870	ms
CprCompEvent	11730	compInstantaneousPeriod	530	ms
CprCompEvent	11730	compAbsolutePeakDepth	52	mm
CprCompEvent	11730	compLeaningDepth	0	mm
CprCompEvent	11730	compression recoil (leaning depth), mm	0	mm
CprCompEvent	11730	compHandposXiphoid	0
CprCompEvent	11730	compHandposError	0
CprCompEvent	11730	compIncompleteRelease	0
CprCompEvent	11730	compression rate, /min	105
CprCompEvent	12280	endTime	12520
CprCompEvent	12280	compression depth, mm	54	mm
CprCompEvent	12280	compPeakTime	12390	ms
CprCompEvent	12280	compInstantaneousPeriod	510	ms
CprCompEvent	12280	compAbsolutePeakDepth	54	mm
CprCompEvent	12280	compLeaningDepth	0	mm
CprCompEvent	12280	compression recoil (leaning depth), mm	0	mm
CprCompEvent	12280	compHandposXiphoid	0
CprCompEvent	12280	compHandposError	0
CprCompEvent	12280	compIncompleteRelease	0
CprCompEvent	12280	compression rate, /min	112
CprCompEvent	12830	endTime	13080
CprCompEvent	12830	compression depth, mm	49	mm
CprCompEvent	12830	compPeakTime	12950	ms
CprCompEvent	12830	compInstantaneousPeriod	560	ms
CprCompEvent	12830	compAbsolutePeakDepth	49	mm
CprCompEvent	12830	compLeaningDepth	0	mm
CprCompEvent	12830	compression recoil (leaning depth), mm	0	mm
CprCompEvent	12830	compHandposXiphoid	0
CprCompEvent	12830	compHandposError	0
CprCompEvent	12830	compIncompleteRelease	0
CprCompEvent	12830	compression rate, /min	113
CprCompEvent	13320	endTime	13610
CprCompEvent	13320	compression depth, mm	53	mm
CprCompEvent	13320	compPeakTime	13460	ms
CprCompEvent	13320	compInstantaneousPeriod	520	ms
CprCompEvent	13320	compAbsolutePeakDepth	53	mm
CprCompEvent	13320	compLeaningDepth	0	mm
CprCompEvent	13320	compression recoil (leaning depth), mm	0	mm
CprCompEvent	13320	compHandposXiphoid	0
CprCompEvent	13320	compHandposError	0
CprCompEvent	13320	compIncompleteRelease	0
CprCompEvent	13320	compression rate, /min	114
CprCompEvent	13990	endTime	14300
CprCompEvent	13990	compression depth, mm	49	mm
CprCompEvent	13990	compPeakTime	14120	ms
CprCompEvent	13990	compInstantaneousPeriod	660	ms
CprCompEvent	13990	compAbsolutePeakDepth	49	mm
CprCompEvent	13990	compLeaningDepth	0	mm
CprCompEvent	13990	compression recoil (leaning depth), mm	0	mm
CprCompEvent	13990	compHandposXiphoid	0
CprCompEvent	13990	compHandposError	0
CprCompEvent	13990	compIncompleteRelease	0
CprCompEvent	13990	compression rate, /min	104
CprCompEvent	14600	endTime	14850
CprCompEvent	14600	compression depth, mm	53	mm
CprCompEvent	14600	compPeakTime	14720	ms
CprCompEvent	14600	compInstantaneousPeriod	590	ms
CprCompEvent	14600	compAbsolutePeakDepth	53	mm
CprCompEvent	14600	compLeaningDepth	0	mm
CprCompEvent	14600	compression recoil (leaning depth), mm	0	mm
CprCompEvent	14600	compHandposXiphoid	0
CprCompEvent	14600	compHandposError	0
CprCompEvent	14600	compIncompleteRelease	0
CprCompEvent	14600	compression rate, /min	102
CprCompEvent	15110	endTime	15380
CprCompEvent	15110	compression depth, mm	52	mm
CprCompEvent	15110	compPeakTime	15250	ms
CprCompEvent	15110	compInstantaneousPeriod	540	ms
CprCompEvent	15110	compAbsolutePeakDepth	52	mm
CprCompEvent	15110	compLeaningDepth	0	mm
CprCompEvent	15110	compression recoil (leaning depth), mm	0	mm
CprCompEvent	15110	compHandposXiphoid	0
CprCompEvent	15110	compHandposError	0
CprCompEvent	15110	compIncompleteRelease	0
CprCompEvent	15110	compression rate, /min	101
CprCompEvent	15690	endTime	15920
CprCompEvent	15690	compression depth, mm	46	mm
CprCompEvent	15690	compPeakTime	15810	ms
CprCompEvent	15690	compInstantaneousPeriod	560	ms
CprCompEvent	15690	compAbsolutePeakDepth	46	mm
CprCompEvent	15690	compLeaningDepth	0	mm
CprCompEvent	15690	compression recoil (leaning depth), mm	0	mm
CprCompEvent	15690	compHandposXiphoid	0
CprCompEvent	15690	compHandposError	0
CprCompEvent	15690	compIncompleteRelease	0
CprCompEvent	15690	compression rate, /min	106
CprCompEvent	16270	endTime	16520
CprCompEvent	16270	compression depth, mm	48	mm
CprCompEvent	16270	compPeakTime	16370	ms
CprCompEvent	16270	compInstantaneousPeriod	560	ms
CprCompEvent	16270	compAbsolutePeakDepth	48	mm
CprCompEvent	16270	compLeaningDepth	0	mm
CprCompEvent	16270	compression recoil (leaning depth), mm	0	mm
CprCompEvent	16270	compHandposXiphoid	0
CprCompEvent	16270	compHandposError	0
CprCompEvent	16270	compIncompleteRelease	0
CprCompEvent	16270	compression rate, /min	107
CprCompEvent	16830	endTime	17070
CprCompEvent	16830	compression depth, mm	50	mm
CprCompEvent	16830	compPeakTime	16940	ms
CprCompEvent	16830	compInstantaneousPeriod	570	ms
CprCompEvent	16830	compAbsolutePeakDepth	50	mm
CprCompEvent	16830	compLeaningDepth	0	mm
CprCompEvent	16830	compression recoil (leaning depth), mm	0	mm
CprCompEvent	16830	compHandposXiphoid	0
CprCompEvent	16830	compHandposError	0
CprCompEvent	16830	compIncompleteRelease	0
CprCompEvent	16830	compression rate, /min	105
CprCompEvent	17370	endTime	17610
CprCompEvent	17370	compression depth, mm	48	mm
CprCompEvent	17370	compPeakTime	17480	ms
CprCompEvent	17370	compInstantaneousPeriod	540	ms
CprCompEvent	17370	compAbsolutePeakDepth	48	mm
CprCompEvent	17370	compLeaningDepth	0	mm
CprCompEvent	17370	compression recoil (leaning depth), mm	0	mm
CprCompEvent	17370	compHandposXiphoid	0
CprCompEvent	17370	compHandposError	0
CprCompEvent	17370	compIncompleteRelease	0
CprCompEvent	17370	compression rate, /min	107
CprCompEvent	17930	endTime	18200
CprCompEvent	17930	compression depth, mm	48	mm
CprCompEvent	17930	compPeakTime	18060	ms
CprCompEvent	17930	compInstantaneousPeriod	580	ms
CprCompEvent	17930	compAbsolutePeakDepth	48	mm
CprCompEvent	17930	compLeaningDepth	0	mm
CprCompEvent	17930	compression recoil (leaning depth), mm	0	mm
CprCompEvent	17930	compHandposXiphoid	0
CprCompEvent	17930	compHandposError	0
CprCompEvent	17930	compIncompleteRelease	0
CprCompEvent	17930	compression rate, /min	107
CprCompEvent	18490	endTime	18730
CprCompEvent	18490	compression depth, mm	49	mm
CprCompEvent	18490	compPeakTime	18590	ms
CprCompEvent	18490	compInstantaneousPeriod	530	ms
CprCompEvent	18490	compAbsolutePeakDepth	49	mm
CprCompEvent	18490	compLeaningDepth	0	mm
CprCompEvent	18490	compression recoil (leaning depth), mm	0	mm
CprCompEvent	18490	compHandposXiphoid	0
CprCompEvent	18490	compHandposError	0
CprCompEvent	18490	compIncompleteRelease	0
CprCompEvent	18490	compression rate, /min	109
CprCompEvent	19010	endTime	19290
CprCompEvent	19010	compression depth, mm	49	mm
CprCompEvent	19010	compPeakTime	19130	ms
CprCompEvent	19010	compInstantaneousPeriod	540	ms
CprCompEvent	19010	compAbsolutePeakDepth	49	mm
CprCompEvent	19010	compLeaningDepth	0	mm
CprCompEvent	19010	compression recoil (leaning depth), mm	0	mm
CprCompEvent	19010	compHandposXiphoid	0
CprCompEvent	19010	compHandposError	0
CprCompEvent	19010	compIncompleteRelease	0
CprCompEvent	19010	compression rate, /min	109
CprCompEvent	19570	endTime	19820
CprCompEvent	19570	compression depth, mm	44	mm
CprCompEvent	19570	compPeakTime	19700	ms
CprCompEvent	19570	compInstantaneousPeriod	570	ms
CprCompEvent	19570	compAbsolutePeakDepth	44	mm
CprCompEvent	19570	compLeaningDepth	0	mm
CprCompEvent	19570	compression recoil (leaning depth), mm	0	mm
CprCompEvent	19570	compHandposXiphoid	0
CprCompEvent	19570	compHandposError	0
CprCompEvent	19570	compIncompleteRelease	0
CprCompEvent	19570	compression rate, /min	109
CprCompEvent	20090	endTime	20380
CprCompEvent	20090	compression depth, mm	45	mm
CprCompEvent	20090	compPeakTime	20230	ms
CprCompEvent	20090	compInstantaneousPeriod	530	ms
CprCompEvent	20090	compAbsolutePeakDepth	45	mm
CprCompEvent	20090	compLeaningDepth	0	mm
CprCompEvent	20090	compression recoil (leaning depth), mm	0	mm
CprCompEvent	20090	compHandposXiphoid	0
CprCompEvent	20090	compHandposError	0
CprCompEvent	20090	compIncompleteRelease	0
CprCompEvent	20090	compression rate, /min	109
CprCompEvent	20630	endTime	20900
CprCompEvent	20630	compression depth, mm	46	mm
CprCompEvent	20630	compPeakTime	20770	ms
CprCompEvent	20630	compInstantaneousPeriod	540	ms
CprCompEvent	20630	compAbsolutePeakDepth	46	mm
CprCompEvent	20630	compLeaningDepth	0	mm
CprCompEvent	20630	compression recoil (leaning depth), mm	0	mm
CprCompEvent	20630	compHandposXiphoid	0
CprCompEvent	20630	compHandposError	0
CprCompEvent	20630	compIncompleteRelease	0
CprCompEvent	20630	compression rate, /min	109
CprCompEvent	21170	endTime	21460
CprCompEvent	21170	compression depth, mm	48	mm
CprCompEvent	21170	compPeakTime	21310	ms
CprCompEvent	21170	compInstantaneousPeriod	540	ms
CprCompEvent	21170	compAbsolutePeakDepth	48	mm
CprCompEvent	21170	compLeaningDepth	0	mm
CprCompEvent	21170	compression recoil (leaning depth), mm	0	mm
CprCompEvent	21170	compHandposXiphoid	0
CprCompEvent	21170	compHandposError	0
CprCompEvent	21170	compIncompleteRelease	0
CprCompEvent	21170	compression rate, /min	111
CprCompEvent	21750	endTime	21990
CprCompEvent	21750	compression depth, mm	45	mm
CprCompEvent	21750	compPeakTime	21860	ms
CprCompEvent	21750	compInstantaneousPeriod	550	ms
CprCompEvent	21750	compAbsolutePeakDepth	45	mm
CprCompEvent	21750	compLeaningDepth	0	mm
CprCompEvent	21750	compression recoil (leaning depth), mm	0	mm
CprCompEvent	21750	compHandposXiphoid	0
CprCompEvent	21750	compHandposError	0
CprCompEvent	21750	compIncompleteRelease	0
CprCompEvent	21750	compression rate, /min	111
CprCompEvent	22260	endTime	22510
CprCompEvent	22260	compression depth, mm	45	mm
CprCompEvent	22260	compPeakTime	22390	ms
CprCompEvent	22260	compInstantaneousPeriod	520	ms
CprCompEvent	22260	compAbsolutePeakDepth	45	mm
CprCompEvent	22260	compLeaningDepth	0	mm
CprCompEvent	22260	compression recoil (leaning depth), mm	0	mm
CprCompEvent	22260	compHandposXiphoid	0
CprCompEvent	22260	compHandposError	0
CprCompEvent	22260	compIncompleteRelease	0
CprCompEvent	22260	compression rate, /min	111
CprCompEvent	22790	endTime	23080
CprCompEvent	22790	compression depth, mm	45	mm
CprCompEvent	22790	compPeakTime	22920	ms
CprCompEvent	22790	compInstantaneousPeriod	540	ms
CprCompEvent	22790	compAbsolutePeakDepth	45	mm
CprCompEvent	22790	compLeaningDepth	0	mm
CprCompEvent	22790	compression recoil (leaning depth), mm	0	mm
CprCompEvent	22790	compHandposXiphoid	0
CprCompEvent	22790	compHandposError	0
CprCompEvent	22790	compIncompleteRelease	0
CprCompEvent	22790	compression rate, /min	112
CprCompEvent	23360	endTime	23640
CprCompEvent	23360	compression depth, mm	46	mm
CprCompEvent	23360	compPeakTime	23500	ms
CprCompEvent	23360	compInstantaneousPeriod	570	ms
CprCompEvent	23360	compAbsolutePeakDepth	46	mm
CprCompEvent	23360	compLeaningDepth	0	mm
CprCompEvent	23360	compression recoil (leaning depth), mm	0	mm
CprCompEvent	23360	compHandposXiphoid	0
CprCompEvent	23360	compHandposError	0
CprCompEvent	23360	compIncompleteRelease	0
CprCompEvent	23360	compression rate, /min	110
CprCompEvent	23880	endTime	24170
CprCompEvent	23880	compression depth, mm	44	mm
CprCompEvent	23880	compPeakTime	24020	ms
CprCompEvent	23880	compInstantaneousPeriod	530	ms
CprCompEvent	23880	compAbsolutePeakDepth	44	mm
CprCompEvent	23880	compLeaningDepth	0	mm
CprCompEvent	23880	compression recoil (leaning depth), mm	0	mm
CprCompEvent	23880	compHandposXiphoid	0
CprCompEvent	23880	compHandposError	0
CprCompEvent	23880	compIncompleteRelease	0
CprCompEvent	23880	compression rate, /min	109
CprCompEvent	24430	endTime	24740
CprCompEvent	24430	compression depth, mm	45	mm
CprCompEvent	24430	compPeakTime	24600	ms
CprCompEvent	24430	compInstantaneousPeriod	580	ms
CprCompEvent	24430	compAbsolutePeakDepth	45	mm
CprCompEvent	24430	compLeaningDepth	0	mm
CprCompEvent	24430	compression recoil (leaning depth), mm	0	mm
CprCompEvent	24430	compHandposXiphoid	0
CprCompEvent	24430	compHandposError	0
CprCompEvent	24430	compIncompleteRelease	0
CprCompEvent	24430	compression rate, /min	107
CprCompEvent	25020	endTime	25280
CprCompEvent	25020	compression depth, mm	49	mm
CprCompEvent	25020	compPeakTime	25140	ms
CprCompEvent	25020	compInstantaneousPeriod	540	ms
CprCompEvent	25020	compAbsolutePeakDepth	49	mm
CprCompEvent	25020	compLeaningDepth	0	mm
CprCompEvent	25020	compression recoil (leaning depth), mm	0	mm
CprCompEvent	25020	compHandposXiphoid	0
CprCompEvent	25020	compHandposError	0
CprCompEvent	25020	compIncompleteRelease	0
CprCompEvent	25020	compression rate, /min	109
CprCompEvent	25570	endTime	25880
CprCompEvent	25570	compression depth, mm	50	mm
CprCompEvent	25570	compPeakTime	25710	ms
CprCompEvent	25570	compInstantaneousPeriod	570	ms
CprCompEvent	25570	compAbsolutePeakDepth	50	mm
CprCompEvent	25570	compLeaningDepth	0	mm
CprCompEvent	25570	compression recoil (leaning depth), mm	0	mm
CprCompEvent	25570	compHandposXiphoid	0
CprCompEvent	25570	compHandposError	0
CprCompEvent	25570	compIncompleteRelease	0
CprCompEvent	25570	compression rate, /min	107
CprCompEvent	26150	endTime	26480
CprCompEvent	26150	compression depth, mm	50	mm
CprCompEvent	26150	compPeakTime	26290	ms
CprCompEvent	26150	compInstantaneousPeriod	580	ms
CprCompEvent	26150	compAbsolutePeakDepth	50	mm
CprCompEvent	26150	compLeaningDepth	0	mm
CprCompEvent	26150	compression recoil (leaning depth), mm	0	mm
CprCompEvent	26150	compHandposXiphoid	0
CprCompEvent	26150	compHandposError	0
CprCompEvent	26150	compIncompleteRelease	0
CprCompEvent	26150	compression rate, /min	107
CprCompEvent	26690	endTime	27020
CprCompEvent	26690	compression depth, mm	46	mm
CprCompEvent	26690	compPeakTime	26820	ms
CprCompEvent	26690	compInstantaneousPeriod	530	ms
CprCompEvent	26690	compAbsolutePeakDepth	46	mm
CprCompEvent	26690	compLeaningDepth	0	mm
CprCompEvent	26690	compression recoil (leaning depth), mm	0	mm
CprCompEvent	26690	compHandposXiphoid	0
CprCompEvent	26690	compHandposError	0
CprCompEvent	26690	compIncompleteRelease	0
CprCompEvent	26690	compression rate, /min	107
CprCompEvent	27250	endTime	27560
CprCompEvent	27250	compression depth, mm	47	mm
CprCompEvent	27250	compPeakTime	27400	ms
CprCompEvent	27250	compInstantaneousPeriod	580	ms
CprCompEvent	27250	compAbsolutePeakDepth	47	mm
CprCompEvent	27250	compLeaningDepth	0	mm
CprCompEvent	27250	compression recoil (leaning depth), mm	0	mm
CprCompEvent	27250	compHandposXiphoid	0
CprCompEvent	27250	compHandposError	0
CprCompEvent	27250	compIncompleteRelease	0
CprCompEvent	27250	compression rate, /min	105
CprCompEvent	27830	endTime	28140
CprCompEvent	27830	compression depth, mm	46	mm
CprCompEvent	27830	compPeakTime	27970	ms
CprCompEvent	27830	compInstantaneousPeriod	570	ms
CprCompEvent	27830	compAbsolutePeakDepth	46	mm
CprCompEvent	27830	compLeaningDepth	0	mm
CprCompEvent	27830	compression recoil (leaning depth), mm	0	mm
CprCompEvent	27830	compHandposXiphoid	0
CprCompEvent	27830	compHandposError	0
CprCompEvent	27830	compIncompleteRelease	0
CprCompEvent	27830	compression rate, /min	106
CprCompEvent	28350	endTime	28660
CprCompEvent	28350	compression depth, mm	47	mm
CprCompEvent	28350	compPeakTime	28500	ms
CprCompEvent	28350	compInstantaneousPeriod	530	ms
CprCompEvent	28350	compAbsolutePeakDepth	47	mm
CprCompEvent	28350	compLeaningDepth	0	mm
CprCompEvent	28350	compression recoil (leaning depth), mm	0	mm
CprCompEvent	28350	compHandposXiphoid	0
CprCompEvent	28350	compHandposError	0
CprCompEvent	28350	compIncompleteRelease	0
CprCompEvent	28350	compression rate, /min	107
CprCompEvent	28930	endTime	29260
CprCompEvent	28930	compression depth, mm	47	mm
CprCompEvent	28930	compPeakTime	29070	ms
CprCompEvent	28930	compInstantaneousPeriod	570	ms
CprCompEvent	28930	compAbsolutePeakDepth	47	mm
CprCompEvent	28930	compLeaningDepth	0	mm
CprCompEvent	28930	compression recoil (leaning depth), mm	0	mm
CprCompEvent	28930	compHandposXiphoid	0
CprCompEvent	28930	compHandposError	0
CprCompEvent	28930	compIncompleteRelease	0
CprCompEvent	28930	compression rate, /min	107
CprCompEvent	29490	endTime	29790
CprCompEvent	29490	compression depth, mm	47	mm
CprCompEvent	29490	compPeakTime	29620	ms
CprCompEvent	29490	compInstantaneousPeriod	550	ms
CprCompEvent	29490	compAbsolutePeakDepth	47	mm
CprCompEvent	29490	compLeaningDepth	0	mm
CprCompEvent	29490	compression recoil (leaning depth), mm	0	mm
CprCompEvent	29490	compHandposXiphoid	0
CprCompEvent	29490	compHandposError	0
CprCompEvent	29490	compIncompleteRelease	0
CprCompEvent	29490	compression rate, /min	109
CprCompEvent	30050	endTime	30340
CprCompEvent	30050	compression depth, mm	45	mm
CprCompEvent	30050	compPeakTime	30180	ms
CprCompEvent	30050	compInstantaneousPeriod	560	ms
CprCompEvent	30050	compAbsolutePeakDepth	45	mm
CprCompEvent	30050	compLeaningDepth	0	mm
CprCompEvent	30050	compression recoil (leaning depth), mm	0	mm
CprCompEvent	30050	compHandposXiphoid	0
CprCompEvent	30050	compHandposError	0
CprCompEvent	30050	compIncompleteRelease	0
CprCompEvent	30050	compression rate, /min	107
CprCompEvent	30540	endTime	30850
CprCompEvent	30540	compression depth, mm	46	mm
CprCompEvent	30540	compPeakTime	30690	ms
CprCompEvent	30540	compInstantaneousPeriod	500	ms
CprCompEvent	30540	compAbsolutePeakDepth	46	mm
CprCompEvent	30540	compLeaningDepth	0	mm
CprCompEvent	30540	compression recoil (leaning depth), mm	0	mm
CprCompEvent	30540	compHandposXiphoid	0
CprCompEvent	30540	compHandposError	0
CprCompEvent	30540	compIncompleteRelease	0
CprCompEvent	30540	compression rate, /min	112
CprCompEvent	31110	endTime	31420
CprCompEvent	31110	compression depth, mm	45	mm
CprCompEvent	31110	compPeakTime	31250	ms
CprCompEvent	31110	compInstantaneousPeriod	560	ms
CprCompEvent	31110	compAbsolutePeakDepth	45	mm
CprCompEvent	31110	compLeaningDepth	0	mm
CprCompEvent	31110	compression recoil (leaning depth), mm	0	mm
CprCompEvent	31110	compHandposXiphoid	0
CprCompEvent	31110	compHandposError	0
CprCompEvent	31110	compIncompleteRelease	0
CprCompEvent	31110	compression rate, /min	112
CprCompEvent	31590	endTime	31890
CprCompEvent	31590	compression depth, mm	47	mm
CprCompEvent	31590	compPeakTime	31760	ms
CprCompEvent	31590	compInstantaneousPeriod	510	ms
CprCompEvent	31590	compAbsolutePeakDepth	47	mm
CprCompEvent	31590	compLeaningDepth	0	mm
CprCompEvent	31590	compression recoil (leaning depth), mm	0	mm
CprCompEvent	31590	compHandposXiphoid	0
CprCompEvent	31590	compHandposError	0
CprCompEvent	31590	compIncompleteRelease	0
CprCompEvent	31590	compression rate, /min	114
CprCompEvent	32190	endTime	32480
CprCompEvent	32190	compression depth, mm	48	mm
CprCompEvent	32190	compPeakTime	32310	ms
CprCompEvent	32190	compInstantaneousPeriod	550	ms
CprCompEvent	32190	compAbsolutePeakDepth	48	mm
CprCompEvent	32190	compLeaningDepth	0	mm
CprCompEvent	32190	compression recoil (leaning depth), mm	0	mm
CprCompEvent	32190	compHandposXiphoid	0
CprCompEvent	32190	compHandposError	0
CprCompEvent	32190	compIncompleteRelease	0
CprCompEvent	32190	compression rate, /min	111
CprCompEvent	32720	endTime	33020
CprCompEvent	32720	compression depth, mm	45	mm
CprCompEvent	32720	compPeakTime	32850	ms
CprCompEvent	32720	compInstantaneousPeriod	550	ms
CprCompEvent	32720	compAbsolutePeakDepth	45	mm
CprCompEvent	32720	compLeaningDepth	0	mm
CprCompEvent	32720	compression recoil (leaning depth), mm	0	mm
CprCompEvent	32720	compHandposXiphoid	0
CprCompEvent	32720	compHandposError	0
CprCompEvent	32720	compIncompleteRelease	0
CprCompEvent	32720	compression rate, /min	110
CprCompEvent	33250	endTime	33560
CprCompEvent	33250	compression depth, mm	44	mm
CprCompEvent	33250	compPeakTime	33410	ms
CprCompEvent	33250	compInstantaneousPeriod	560	ms
CprCompEvent	33250	compAbsolutePeakDepth	44	mm
CprCompEvent	33250	compLeaningDepth	0	mm
CprCompEvent	33250	compression recoil (leaning depth), mm	0	mm
CprCompEvent	33250	compHandposXiphoid	0
CprCompEvent	33250	compHandposError	0
CprCompEvent	33250	compIncompleteRelease	0
CprCompEvent	33250	compression rate, /min	109
CprCompEvent	33810	endTime	34120
CprCompEvent	33810	compression depth, mm	44	mm
CprCompEvent	33810	compPeakTime	33950	ms
CprCompEvent	33810	compInstantaneousPeriod	540	ms
CprCompEvent	33810	compAbsolutePeakDepth	44	mm
CprCompEvent	33810	compLeaningDepth	0	mm
CprCompEvent	33810	compression recoil (leaning depth), mm	0	mm
CprCompEvent	33810	compHandposXiphoid	0
CprCompEvent	33810	compHandposError	0
CprCompEvent	33810	compIncompleteRelease	0
CprCompEvent	33810	compression rate, /min	109
CprCompEvent	34330	endTime	34640
CprCompEvent	34330	compression depth, mm	44	mm
CprCompEvent	34330	compPeakTime	34480	ms
CprCompEvent	34330	compInstantaneousPeriod	530	ms
CprCompEvent	34330	compAbsolutePeakDepth	44	mm
CprCompEvent	34330	compLeaningDepth	0	mm
CprCompEvent	34330	compression recoil (leaning depth), mm	0	mm
CprCompEvent	34330	compHandposXiphoid	0
CprCompEvent	34330	compHandposError	0
CprCompEvent	34330	compIncompleteRelease	0
CprCompEvent	34330	compression rate, /min	111
CprCompEvent	34890	endTime	35180
CprCompEvent	34890	compression depth, mm	46	mm
CprCompEvent	34890	compPeakTime	35020	ms
CprCompEvent	34890	compInstantaneousPeriod	540	ms
CprCompEvent	34890	compAbsolutePeakDepth	46	mm
CprCompEvent	34890	compLeaningDepth	0	mm
CprCompEvent	34890	compression recoil (leaning depth), mm	0	mm
CprCompEvent	34890	compHandposXiphoid	0
CprCompEvent	34890	compHandposError	0
CprCompEvent	34890	compIncompleteRelease	0
CprCompEvent	34890	compression rate, /min	111
CprCompEvent	35410	endTime	35720
CprCompEvent	35410	compression depth, mm	45	mm
CprCompEvent	35410	compPeakTime	35560	ms
CprCompEvent	35410	compInstantaneousPeriod	540	ms
CprCompEvent	35410	compAbsolutePeakDepth	45	mm
CprCompEvent	35410	compLeaningDepth	0	mm
CprCompEvent	35410	compression recoil (leaning depth), mm	0	mm
CprCompEvent	35410	compHandposXiphoid	0
CprCompEvent	35410	compHandposError	0
CprCompEvent	35410	compIncompleteRelease	0
CprCompEvent	35410	compression rate, /min	111
CprCompEvent	35940	endTime	36230
CprCompEvent	35940	compression depth, mm	46	mm
CprCompEvent	35940	compPeakTime	36090	ms
CprCompEvent	35940	compInstantaneousPeriod	520	ms
CprCompEvent	35940	compAbsolutePeakDepth	46	mm
CprCompEvent	35940	compLeaningDepth	0	mm
CprCompEvent	35940	compression recoil (leaning depth), mm	0	mm
CprCompEvent	35940	compHandposXiphoid	0
CprCompEvent	35940	compHandposError	0
CprCompEvent	35940	compIncompleteRelease	0
CprCompEvent	35940	compression rate, /min	112
CprCompEvent	36490	endTime	36800
CprCompEvent	36490	compression depth, mm	48	mm
CprCompEvent	36490	compPeakTime	36640	ms
CprCompEvent	36490	compInstantaneousPeriod	550	ms
CprCompEvent	36490	compAbsolutePeakDepth	48	mm
CprCompEvent	36490	compLeaningDepth	0	mm
CprCompEvent	36490	compression recoil (leaning depth), mm	0	mm
CprCompEvent	36490	compHandposXiphoid	0
CprCompEvent	36490	compHandposError	0
CprCompEvent	36490	compIncompleteRelease	0
CprCompEvent	36490	compression rate, /min	111
CprCompEvent	37030	endTime	37340
CprCompEvent	37030	compression depth, mm	46	mm
CprCompEvent	37030	compPeakTime	37200	ms
CprCompEvent	37030	compInstantaneousPeriod	560	ms
CprCompEvent	37030	compAbsolutePeakDepth	46	mm
CprCompEvent	37030	compLeaningDepth	0	mm
CprCompEvent	37030	compression recoil (leaning depth), mm	0	mm
CprCompEvent	37030	compHandposXiphoid	0
CprCompEvent	37030	compHandposError	0
CprCompEvent	37030	compIncompleteRelease	0
CprCompEvent	37030	compression rate, /min	110
CprCompEvent	37570	endTime	37880
CprCompEvent	37570	compression depth, mm	42	mm
CprCompEvent	37570	compPeakTime	37740	ms
CprCompEvent	37570	compInstantaneousPeriod	540	ms
CprCompEvent	37570	compAbsolutePeakDepth	42	mm
CprCompEvent	37570	compLeaningDepth	0	mm
CprCompEvent	37570	compression recoil (leaning depth), mm	0	mm
CprCompEvent	37570	compHandposXiphoid	0
CprCompEvent	37570	compHandposError	0
CprCompEvent	37570	compIncompleteRelease	0
CprCompEvent	37570	compression rate, /min	109
CprCompEvent	38170	endTime	38460
CprCompEvent	38170	compression depth, mm	47	mm
CprCompEvent	38170	compPeakTime	38300	ms
CprCompEvent	38170	compInstantaneousPeriod	560	ms
CprCompEvent	38170	compAbsolutePeakDepth	47	mm
CprCompEvent	38170	compLeaningDepth	0	mm
CprCompEvent	38170	compression recoil (leaning depth), mm	0	mm
CprCompEvent	38170	compHandposXiphoid	0
CprCompEvent	38170	compHandposError	0
CprCompEvent	38170	compIncompleteRelease	0
CprCompEvent	38170	compression rate, /min	108
CprCompEvent	38630	endTime	38950
CprCompEvent	38630	compression depth, mm	43	mm
CprCompEvent	38630	compPeakTime	38780	ms
CprCompEvent	38630	compInstantaneousPeriod	480	ms
CprCompEvent	38630	compAbsolutePeakDepth	43	mm
CprCompEvent	38630	compLeaningDepth	0	mm
CprCompEvent	38630	compression recoil (leaning depth), mm	0	mm
CprCompEvent	38630	compHandposXiphoid	0
CprCompEvent	38630	compHandposError	0
CprCompEvent	38630	compIncompleteRelease	0
CprCompEvent	38630	compression rate, /min	114
CprCompEvent	39180	endTime	39470
CprCompEvent	39180	compression depth, mm	43	mm
CprCompEvent	39180	compPeakTime	39330	ms
CprCompEvent	39180	compInstantaneousPeriod	550	ms
CprCompEvent	39180	compAbsolutePeakDepth	43	mm
CprCompEvent	39180	compLeaningDepth	0	mm
CprCompEvent	39180	compression recoil (leaning depth), mm	0	mm
CprCompEvent	39180	compHandposXiphoid	0
CprCompEvent	39180	compHandposError	0
CprCompEvent	39180	compIncompleteRelease	0
CprCompEvent	39180	compression rate, /min	113
CprCompEvent	39700	endTime	40010
CprCompEvent	39700	compression depth, mm	40	mm
CprCompEvent	39700	compPeakTime	39860	ms
CprCompEvent	39700	compInstantaneousPeriod	540	ms
CprCompEvent	39700	compAbsolutePeakDepth	40	mm
CprCompEvent	39700	compLeaningDepth	0	mm
CprCompEvent	39700	compression recoil (leaning depth), mm	0	mm
CprCompEvent	39700	compHandposXiphoid	0
CprCompEvent	39700	compHandposError	0
CprCompEvent	39700	compIncompleteRelease	0
CprCompEvent	39700	compression rate, /min	114
CprCompEvent	40280	endTime	40580
CprCompEvent	40280	compression depth, mm	39	mm
CprCompEvent	40280	compPeakTime	40410	ms
CprCompEvent	40280	compInstantaneousPeriod	540	ms
CprCompEvent	40280	compAbsolutePeakDepth	39	mm
CprCompEvent	40280	compLeaningDepth	0	mm
CprCompEvent	40280	compression recoil (leaning depth), mm	0	mm
CprCompEvent	40280	compHandposXiphoid	0
CprCompEvent	40280	compHandposError	0
CprCompEvent	40280	compIncompleteRelease	0
CprCompEvent	40280	compression rate, /min	109
CprCompEvent	40760	endTime	41120
CprCompEvent	40760	compression depth, mm	46	mm
CprCompEvent	40760	compPeakTime	40920	ms
CprCompEvent	40760	compInstantaneousPeriod	520	ms
CprCompEvent	40760	compAbsolutePeakDepth	46	mm
CprCompEvent	40760	compLeaningDepth	0	mm
CprCompEvent	40760	compression recoil (leaning depth), mm	0	mm
CprCompEvent	40760	compHandposXiphoid	0
CprCompEvent	40760	compHandposError	0
CprCompEvent	40760	compIncompleteRelease	0
CprCompEvent	40760	compression rate, /min	112
CprCompEvent	41330	endTime	41640
CprCompEvent	41330	compression depth, mm	43	mm
CprCompEvent	41330	compPeakTime	41480	ms
CprCompEvent	41330	compInstantaneousPeriod	560	ms
CprCompEvent	41330	compAbsolutePeakDepth	43	mm
CprCompEvent	41330	compLeaningDepth	0	mm
CprCompEvent	41330	compression recoil (leaning depth), mm	0	mm
CprCompEvent	41330	compHandposXiphoid	0
CprCompEvent	41330	compHandposError	0
CprCompEvent	41330	compIncompleteRelease	0
CprCompEvent	41330	compression rate, /min	112
CprCompEvent	41880	endTime	42160
CprCompEvent	41880	compression depth, mm	43	mm
CprCompEvent	41880	compPeakTime	41990	ms
CprCompEvent	41880	compInstantaneousPeriod	500	ms
CprCompEvent	41880	compAbsolutePeakDepth	43	mm
CprCompEvent	41880	compLeaningDepth	0	mm
CprCompEvent	41880	compression recoil (leaning depth), mm	0	mm
CprCompEvent	41880	compHandposXiphoid	0
CprCompEvent	41880	compHandposError	0
CprCompEvent	41880	compIncompleteRelease	0
CprCompEvent	41880	compression rate, /min	114
CprCompEvent	42390	endTime	42700
CprCompEvent	42390	compression depth, mm	41	mm
CprCompEvent	42390	compPeakTime	42550	ms
CprCompEvent	42390	compInstantaneousPeriod	560	ms
CprCompEvent	42390	compAbsolutePeakDepth	41	mm
CprCompEvent	42390	compLeaningDepth	0	mm
CprCompEvent	42390	compression recoil (leaning depth), mm	0	mm
CprCompEvent	42390	compHandposXiphoid	0
CprCompEvent	42390	compHandposError	0
CprCompEvent	42390	compIncompleteRelease	0
CprCompEvent	42390	compression rate, /min	112
CprCompEvent	42920	endTime	43220
CprCompEvent	42920	compression depth, mm	40	mm
CprCompEvent	42920	compPeakTime	43060	ms
CprCompEvent	42920	compInstantaneousPeriod	520	ms
CprCompEvent	42920	compAbsolutePeakDepth	40	mm
CprCompEvent	42920	compLeaningDepth	0	mm
CprCompEvent	42920	compression recoil (leaning depth), mm	0	mm
CprCompEvent	42920	compHandposXiphoid	0
CprCompEvent	42920	compHandposError	0
CprCompEvent	42920	compIncompleteRelease	0
CprCompEvent	42920	compression rate, /min	113
CprCompEvent	43470	endTime	43780
CprCompEvent	43470	compression depth, mm	36	mm
CprCompEvent	43470	compPeakTime	43600	ms
CprCompEvent	43470	compInstantaneousPeriod	540	ms
CprCompEvent	43470	compAbsolutePeakDepth	36	mm
CprCompEvent	43470	compLeaningDepth	0	mm
CprCompEvent	43470	compression recoil (leaning depth), mm	0	mm
CprCompEvent	43470	compHandposXiphoid	0
CprCompEvent	43470	compHandposError	0
CprCompEvent	43470	compIncompleteRelease	0
CprCompEvent	43470	compression rate, /min	111
CprCompEvent	44010	endTime	44340
CprCompEvent	44010	compression depth, mm	41	mm
CprCompEvent	44010	compPeakTime	44160	ms
CprCompEvent	44010	compInstantaneousPeriod	560	ms
CprCompEvent	44010	compAbsolutePeakDepth	41	mm
CprCompEvent	44010	compLeaningDepth	0	mm
CprCompEvent	44010	compression recoil (leaning depth), mm	0	mm
CprCompEvent	44010	compHandposXiphoid	0
CprCompEvent	44010	compHandposError	0
CprCompEvent	44010	compIncompleteRelease	0
CprCompEvent	44010	compression rate, /min	110
CprCompEvent	44550	endTime	44880
CprCompEvent	44550	compression depth, mm	41	mm
CprCompEvent	44550	compPeakTime	44720	ms
CprCompEvent	44550	compInstantaneousPeriod	560	ms
CprCompEvent	44550	compAbsolutePeakDepth	41	mm
CprCompEvent	44550	compLeaningDepth	0	mm
CprCompEvent	44550	compression recoil (leaning depth), mm	0	mm
CprCompEvent	44550	compHandposXiphoid	0
CprCompEvent	44550	compHandposError	0
CprCompEvent	44550	compIncompleteRelease	0
CprCompEvent	44550	compression rate, /min	109
CprCompEvent	45090	endTime	45400
CprCompEvent	45090	compression depth, mm	41	mm
CprCompEvent	45090	compPeakTime	45240	ms
CprCompEvent	45090	compInstantaneousPeriod	520	ms
CprCompEvent	45090	compAbsolutePeakDepth	41	mm
CprCompEvent	45090	compLeaningDepth	0	mm
CprCompEvent	45090	compression recoil (leaning depth), mm	0	mm
CprCompEvent	45090	compHandposXiphoid	0
CprCompEvent	45090	compHandposError	0
CprCompEvent	45090	compIncompleteRelease	0
CprCompEvent	45090	compression rate, /min	109
CprCompEvent	45650	endTime	45960
CprCompEvent	45650	compression depth, mm	42	mm
CprCompEvent	45650	compPeakTime	45800	ms
CprCompEvent	45650	compInstantaneousPeriod	560	ms
CprCompEvent	45650	compAbsolutePeakDepth	42	mm
CprCompEvent	45650	compLeaningDepth	0	mm
CprCompEvent	45650	compression recoil (leaning depth), mm	0	mm
CprCompEvent	45650	compHandposXiphoid	0
CprCompEvent	45650	compHandposError	0
CprCompEvent	45650	compIncompleteRelease	0
CprCompEvent	45650	compression rate, /min	109
CprCompEvent	46190	endTime	46540
CprCompEvent	46190	compression depth, mm	42	mm
CprCompEvent	46190	compPeakTime	46340	ms
CprCompEvent	46190	compInstantaneousPeriod	540	ms
CprCompEvent	46190	compAbsolutePeakDepth	42	mm
CprCompEvent	46190	compLeaningDepth	0	mm
CprCompEvent	46190	compression recoil (leaning depth), mm	0	mm
CprCompEvent	46190	compHandposXiphoid	0
CprCompEvent	46190	compHandposError	0
CprCompEvent	46190	compIncompleteRelease	0
CprCompEvent	46190	compression rate, /min	111
CprCompEvent	46730	endTime	47060
CprCompEvent	46730	compression depth, mm	45	mm
CprCompEvent	46730	compPeakTime	46900	ms
CprCompEvent	46730	compInstantaneousPeriod	560	ms
CprCompEvent	46730	compAbsolutePeakDepth	45	mm
CprCompEvent	46730	compLeaningDepth	0	mm
CprCompEvent	46730	compression recoil (leaning depth), mm	0	mm
CprCompEvent	46730	compHandposXiphoid	0
CprCompEvent	46730	compHandposError	0
CprCompEvent	46730	compIncompleteRelease	0
CprCompEvent	46730	compression rate, /min	109
CprCompEvent	47270	endTime	47620
CprCompEvent	47270	compression depth, mm	46	mm
CprCompEvent	47270	compPeakTime	47430	ms
CprCompEvent	47270	compInstantaneousPeriod	530	ms
CprCompEvent	47270	compAbsolutePeakDepth	46	mm
CprCompEvent	47270	compLeaningDepth	0	mm
CprCompEvent	47270	compression recoil (leaning depth), mm	0	mm
CprCompEvent	47270	compHandposXiphoid	0
CprCompEvent	47270	compHandposError	0
CprCompEvent	47270	compIncompleteRelease	0
CprCompEvent	47270	compression rate, /min	109
CprCompEvent	47820	endTime	48150
CprCompEvent	47820	compression depth, mm	48	mm
CprCompEvent	47820	compPeakTime	47970	ms
CprCompEvent	47820	compInstantaneousPeriod	530	ms
CprCompEvent	47820	compAbsolutePeakDepth	48	mm
CprCompEvent	47820	compLeaningDepth	0	mm
CprCompEvent	47820	compression recoil (leaning depth), mm	0	mm
CprCompEvent	47820	compHandposXiphoid	0
CprCompEvent	47820	compHandposError	0
CprCompEvent	47820	compIncompleteRelease	0
CprCompEvent	47820	compression rate, /min	111
CprCompEvent	48320	endTime	48650
CprCompEvent	48320	compression depth, mm	42	mm
CprCompEvent	48320	compPeakTime	48490	ms
CprCompEvent	48320	compInstantaneousPeriod	530	ms
CprCompEvent	48320	compAbsolutePeakDepth	42	mm
CprCompEvent	48320	compLeaningDepth	0	mm
CprCompEvent	48320	compression recoil (leaning depth), mm	0	mm
CprCompEvent	48320	compHandposXiphoid	0
CprCompEvent	48320	compHandposError	0
CprCompEvent	48320	compIncompleteRelease	0
CprCompEvent	48320	compression rate, /min	113
CprCompEvent	48850	endTime	49180
CprCompEvent	48850	compression depth, mm	44	mm
CprCompEvent	48850	compPeakTime	49020	ms
CprCompEvent	48850	compInstantaneousPeriod	530	ms
CprCompEvent	48850	compAbsolutePeakDepth	44	mm
CprCompEvent	48850	compLeaningDepth	0	mm
CprCompEvent	48850	compression recoil (leaning depth), mm	0	mm
CprCompEvent	48850	compHandposXiphoid	0
CprCompEvent	48850	compHandposError	0
CprCompEvent	48850	compIncompleteRelease	0
CprCompEvent	48850	compression rate, /min	113
CprCompEvent	49430	endTime	49730
CprCompEvent	49430	compression depth, mm	40	mm
CprCompEvent	49430	compPeakTime	49580	ms
CprCompEvent	49430	compInstantaneousPeriod	560	ms
CprCompEvent	49430	compAbsolutePeakDepth	40	mm
CprCompEvent	49430	compLeaningDepth	0	mm
CprCompEvent	49430	compression recoil (leaning depth), mm	0	mm
CprCompEvent	49430	compHandposXiphoid	0
CprCompEvent	49430	compHandposError	0
CprCompEvent	49430	compIncompleteRelease	0
CprCompEvent	49430	compression rate, /min	111
CprCompEvent	49970	endTime	50300
CprCompEvent	49970	compression depth, mm	38	mm
CprCompEvent	49970	compPeakTime	50130	ms
CprCompEvent	49970	compInstantaneousPeriod	550	ms
CprCompEvent	49970	compAbsolutePeakDepth	38	mm
CprCompEvent	49970	compLeaningDepth	0	mm
CprCompEvent	49970	compression recoil (leaning depth), mm	0	mm
CprCompEvent	49970	compHandposXiphoid	0
CprCompEvent	49970	compHandposError	0
CprCompEvent	49970	compIncompleteRelease	0
CprCompEvent	49970	compression rate, /min	109
CprCompEvent	50470	endTime	50860
CprCompEvent	50470	compression depth, mm	38	mm
CprCompEvent	50470	compPeakTime	50670	ms
CprCompEvent	50470	compInstantaneousPeriod	540	ms
CprCompEvent	50470	compAbsolutePeakDepth	38	mm
CprCompEvent	50470	compLeaningDepth	0	mm
CprCompEvent	50470	compression recoil (leaning depth), mm	0	mm
CprCompEvent	50470	compHandposXiphoid	0
CprCompEvent	50470	compHandposError	0
CprCompEvent	50470	compIncompleteRelease	0
CprCompEvent	50470	compression rate, /min	108
CprCompEvent	51050	endTime	51380
CprCompEvent	51050	compression depth, mm	37	mm
CprCompEvent	51050	compPeakTime	51210	ms
CprCompEvent	51050	compInstantaneousPeriod	540	ms
CprCompEvent	51050	compAbsolutePeakDepth	37	mm
CprCompEvent	51050	compLeaningDepth	0	mm
CprCompEvent	51050	compression recoil (leaning depth), mm	0	mm
CprCompEvent	51050	compHandposXiphoid	0
CprCompEvent	51050	compHandposError	0
CprCompEvent	51050	compIncompleteRelease	0
CprCompEvent	51050	compression rate, /min	111
CprCompEvent	51610	endTime	51940
CprCompEvent	51610	compression depth, mm	36	mm
CprCompEvent	51610	compPeakTime	51760	ms
CprCompEvent	51610	compInstantaneousPeriod	550	ms
CprCompEvent	51610	compAbsolutePeakDepth	36	mm
CprCompEvent	51610	compLeaningDepth	0	mm
CprCompEvent	51610	compression recoil (leaning depth), mm	0	mm
CprCompEvent	51610	compHandposXiphoid	0
CprCompEvent	51610	compHandposError	0
CprCompEvent	51610	compIncompleteRelease	0
CprCompEvent	51610	compression rate, /min	111
CprCompEvent	52150	endTime	52460
CprCompEvent	52150	compression depth, mm	37	mm
CprCompEvent	52150	compPeakTime	52300	ms
CprCompEvent	52150	compInstantaneousPeriod	540	ms
CprCompEvent	52150	compAbsolutePeakDepth	37	mm
CprCompEvent	52150	compLeaningDepth	0	mm
CprCompEvent	52150	compression recoil (leaning depth), mm	0	mm
CprCompEvent	52150	compHandposXiphoid	0
CprCompEvent	52150	compHandposError	0
CprCompEvent	52150	compIncompleteRelease	0
CprCompEvent	52150	compression rate, /min	111
CprCompEvent	52690	endTime	53000
CprCompEvent	52690	compression depth, mm	41	mm
CprCompEvent	52690	compPeakTime	52820	ms
CprCompEvent	52690	compInstantaneousPeriod	520	ms
CprCompEvent	52690	compAbsolutePeakDepth	41	mm
CprCompEvent	52690	compLeaningDepth	0	mm
CprCompEvent	52690	compression recoil (leaning depth), mm	0	mm
CprCompEvent	52690	compHandposXiphoid	0
CprCompEvent	52690	compHandposError	0
CprCompEvent	52690	compIncompleteRelease	0
CprCompEvent	52690	compression rate, /min	111
CprCompEvent	53170	endTime	53560
CprCompEvent	53170	compression depth, mm	38	mm
CprCompEvent	53170	compPeakTime	53340	ms
CprCompEvent	53170	compInstantaneousPeriod	520	ms
CprCompEvent	53170	compAbsolutePeakDepth	38	mm
CprCompEvent	53170	compLeaningDepth	0	mm
CprCompEvent	53170	compression recoil (leaning depth), mm	0	mm
CprCompEvent	53170	compHandposXiphoid	0
CprCompEvent	53170	compHandposError	0
CprCompEvent	53170	compIncompleteRelease	0
CprCompEvent	53170	compression rate, /min	113
CprCompEvent	53710	endTime	54080
CprCompEvent	53710	compression depth, mm	39	mm
CprCompEvent	53710	compPeakTime	53900	ms
CprCompEvent	53710	compInstantaneousPeriod	560	ms
CprCompEvent	53710	compAbsolutePeakDepth	39	mm
CprCompEvent	53710	compLeaningDepth	0	mm
CprCompEvent	53710	compression recoil (leaning depth), mm	0	mm
CprCompEvent	53710	compHandposXiphoid	0
CprCompEvent	53710	compHandposError	0
CprCompEvent	53710	compIncompleteRelease	0
CprCompEvent	53710	compression rate, /min	111
CprCompEvent	54280	endTime	54620
CprCompEvent	54280	compression depth, mm	40	mm
CprCompEvent	54280	compPeakTime	54440	ms
CprCompEvent	54280	compInstantaneousPeriod	540	ms
CprCompEvent	54280	compAbsolutePeakDepth	40	mm
CprCompEvent	54280	compLeaningDepth	0	mm
CprCompEvent	54280	compression recoil (leaning depth), mm	0	mm
CprCompEvent	54280	compHandposXiphoid	0
CprCompEvent	54280	compHandposError	0
CprCompEvent	54280	compIncompleteRelease	0
CprCompEvent	54280	compression rate, /min	111
CprCompEvent	54830	endTime	55140
CprCompEvent	54830	compression depth, mm	41	mm
CprCompEvent	54830	compPeakTime	54980	ms
CprCompEvent	54830	compInstantaneousPeriod	540	ms
CprCompEvent	54830	compAbsolutePeakDepth	41	mm
CprCompEvent	54830	compLeaningDepth	0	mm
CprCompEvent	54830	compression recoil (leaning depth), mm	0	mm
CprCompEvent	54830	compHandposXiphoid	0
CprCompEvent	54830	compHandposError	0
CprCompEvent	54830	compIncompleteRelease	0
CprCompEvent	54830	compression rate, /min	110
CprCompEvent	55350	endTime	55680
CprCompEvent	55350	compression depth, mm	41	mm
CprCompEvent	55350	compPeakTime	55500	ms
CprCompEvent	55350	compInstantaneousPeriod	520	ms
CprCompEvent	55350	compAbsolutePeakDepth	41	mm
CprCompEvent	55350	compLeaningDepth	0	mm
CprCompEvent	55350	compression recoil (leaning depth), mm	0	mm
CprCompEvent	55350	compHandposXiphoid	0
CprCompEvent	55350	compHandposError	0
CprCompEvent	55350	compIncompleteRelease	0
CprCompEvent	55350	compression rate, /min	113
CprCompEvent	55870	endTime	56200
CprCompEvent	55870	compression depth, mm	39	mm
CprCompEvent	55870	compPeakTime	56040	ms
CprCompEvent	55870	compInstantaneousPeriod	540	ms
CprCompEvent	55870	compAbsolutePeakDepth	39	mm
CprCompEvent	55870	compLeaningDepth	0	mm
CprCompEvent	55870	compression recoil (leaning depth), mm	0	mm
CprCompEvent	55870	compHandposXiphoid	0
CprCompEvent	55870	compHandposError	0
CprCompEvent	55870	compIncompleteRelease	0
CprCompEvent	55870	compression rate, /min	111
CprCompEvent	56470	endTime	56760
CprCompEvent	56470	compression depth, mm	41	mm
CprCompEvent	56470	compPeakTime	56600	ms
CprCompEvent	56470	compInstantaneousPeriod	560	ms
CprCompEvent	56470	compAbsolutePeakDepth	41	mm
CprCompEvent	56470	compLeaningDepth	0	mm
CprCompEvent	56470	compression recoil (leaning depth), mm	0	mm
CprCompEvent	56470	compHandposXiphoid	0
CprCompEvent	56470	compHandposError	0
CprCompEvent	56470	compIncompleteRelease	0
CprCompEvent	56470	compression rate, /min	111
CprCompEvent	56990	endTime	57320
CprCompEvent	56990	compression depth, mm	41	mm
CprCompEvent	56990	compPeakTime	57150	ms
CprCompEvent	56990	compInstantaneousPeriod	550	ms
CprCompEvent	56990	compAbsolutePeakDepth	41	mm
CprCompEvent	56990	compLeaningDepth	0	mm
CprCompEvent	56990	compression recoil (leaning depth), mm	0	mm
CprCompEvent	56990	compHandposXiphoid	0
CprCompEvent	56990	compHandposError	0
CprCompEvent	56990	compIncompleteRelease	0
CprCompEvent	56990	compression rate, /min	108
CprCompEvent	57530	endTime	57880
CprCompEvent	57530	compression depth, mm	41	mm
CprCompEvent	57530	compPeakTime	57690	ms
CprCompEvent	57530	compInstantaneousPeriod	540	ms
CprCompEvent	57530	compAbsolutePeakDepth	41	mm
CprCompEvent	57530	compLeaningDepth	0	mm
CprCompEvent	57530	compression recoil (leaning depth), mm	0	mm
CprCompEvent	57530	compHandposXiphoid	0
CprCompEvent	57530	compHandposError	0
CprCompEvent	57530	compIncompleteRelease	0
CprCompEvent	57530	compression rate, /min	109
CprCompEvent	58110	endTime	58400
CprCompEvent	58110	compression depth, mm	40	mm
CprCompEvent	58110	compPeakTime	58240	ms
CprCompEvent	58110	compInstantaneousPeriod	550	ms
CprCompEvent	58110	compAbsolutePeakDepth	40	mm
CprCompEvent	58110	compLeaningDepth	0	mm
CprCompEvent	58110	compression recoil (leaning depth), mm	0	mm
CprCompEvent	58110	compHandposXiphoid	0
CprCompEvent	58110	compHandposError	0
CprCompEvent	58110	compIncompleteRelease	0
CprCompEvent	58110	compression rate, /min	109
CprCompEvent	58600	endTime	58960
CprCompEvent	58600	compression depth, mm	45	mm
CprCompEvent	58600	compPeakTime	58770	ms
CprCompEvent	58600	compInstantaneousPeriod	530	ms
CprCompEvent	58600	compAbsolutePeakDepth	45	mm
CprCompEvent	58600	compLeaningDepth	0	mm
CprCompEvent	58600	compression recoil (leaning depth), mm	0	mm
CprCompEvent	58600	compHandposXiphoid	0
CprCompEvent	58600	compHandposError	0
CprCompEvent	58600	compIncompleteRelease	0
CprCompEvent	58600	compression rate, /min	111
CprCompEvent	59170	endTime	59500
CprCompEvent	59170	compression depth, mm	41	mm
CprCompEvent	59170	compPeakTime	59310	ms
CprCompEvent	59170	compInstantaneousPeriod	540	ms
CprCompEvent	59170	compAbsolutePeakDepth	41	mm
CprCompEvent	59170	compLeaningDepth	0	mm
CprCompEvent	59170	compression recoil (leaning depth), mm	0	mm
CprCompEvent	59170	compHandposXiphoid	0
CprCompEvent	59170	compHandposError	0
CprCompEvent	59170	compIncompleteRelease	0
CprCompEvent	59170	compression rate, /min	111
CprCompEvent	59670	endTime	60040
CprCompEvent	59670	compression depth, mm	40	mm
CprCompEvent	59670	compPeakTime	59850	ms
CprCompEvent	59670	compInstantaneousPeriod	540	ms
CprCompEvent	59670	compAbsolutePeakDepth	40	mm
CprCompEvent	59670	compLeaningDepth	0	mm
CprCompEvent	59670	compression recoil (leaning depth), mm	0	mm
CprCompEvent	59670	compHandposXiphoid	0
CprCompEvent	59670	compHandposError	0
CprCompEvent	59670	compIncompleteRelease	0
CprCompEvent	59670	compression rate, /min	112
CprCompEvent	60250	endTime	60540
CprCompEvent	60250	compression depth, mm	42	mm
CprCompEvent	60250	compPeakTime	60380	ms
CprCompEvent	60250	compInstantaneousPeriod	530	ms
CprCompEvent	60250	compAbsolutePeakDepth	42	mm
CprCompEvent	60250	compLeaningDepth	0	mm
CprCompEvent	60250	compression recoil (leaning depth), mm	0	mm
CprCompEvent	60250	compHandposXiphoid	0
CprCompEvent	60250	compHandposError	0
CprCompEvent	60250	compIncompleteRelease	0
CprCompEvent	60250	compression rate, /min	112
CprCompEvent	60770	endTime	61120
CprCompEvent	60770	compression depth, mm	41	mm
CprCompEvent	60770	compPeakTime	60930	ms
CprCompEvent	60770	compInstantaneousPeriod	550	ms
CprCompEvent	60770	compAbsolutePeakDepth	41	mm
CprCompEvent	60770	compLeaningDepth	0	mm
CprCompEvent	60770	compression recoil (leaning depth), mm	0	mm
CprCompEvent	60770	compHandposXiphoid	0
CprCompEvent	60770	compHandposError	0
CprCompEvent	60770	compIncompleteRelease	0
CprCompEvent	60770	compression rate, /min	111
CprCompEvent	61370	endTime	61700
CprCompEvent	61370	compression depth, mm	40	mm
CprCompEvent	61370	compPeakTime	61520	ms
CprCompEvent	61370	compInstantaneousPeriod	590	ms
CprCompEvent	61370	compAbsolutePeakDepth	40	mm
CprCompEvent	61370	compLeaningDepth	0	mm
CprCompEvent	61370	compression recoil (leaning depth), mm	0	mm
CprCompEvent	61370	compHandposXiphoid	0
CprCompEvent	61370	compHandposError	0
CprCompEvent	61370	compIncompleteRelease	0
CprCompEvent	61370	compression rate, /min	107
CprCompEvent	61910	endTime	62260
CprCompEvent	61910	compression depth, mm	41	mm
CprCompEvent	61910	compPeakTime	62070	ms
CprCompEvent	61910	compInstantaneousPeriod	550	ms
CprCompEvent	61910	compAbsolutePeakDepth	41	mm
CprCompEvent	61910	compLeaningDepth	0	mm
CprCompEvent	61910	compression recoil (leaning depth), mm	0	mm
CprCompEvent	61910	compHandposXiphoid	0
CprCompEvent	61910	compHandposError	0
CprCompEvent	61910	compIncompleteRelease	0
CprCompEvent	61910	compression rate, /min	107
CprCompEvent	62430	endTime	62760
CprCompEvent	62430	compression depth, mm	38	mm
CprCompEvent	62430	compPeakTime	62590	ms
CprCompEvent	62430	compInstantaneousPeriod	520	ms
CprCompEvent	62430	compAbsolutePeakDepth	38	mm
CprCompEvent	62430	compLeaningDepth	0	mm
CprCompEvent	62430	compression recoil (leaning depth), mm	0	mm
CprCompEvent	62430	compHandposXiphoid	0
CprCompEvent	62430	compHandposError	0
CprCompEvent	62430	compIncompleteRelease	0
CprCompEvent	62430	compression rate, /min	108
CprCompEvent	62950	endTime	63300
CprCompEvent	62950	compression depth, mm	38	mm
CprCompEvent	62950	compPeakTime	63110	ms
CprCompEvent	62950	compInstantaneousPeriod	520	ms
CprCompEvent	62950	compAbsolutePeakDepth	38	mm
CprCompEvent	62950	compLeaningDepth	0	mm
CprCompEvent	62950	compression recoil (leaning depth), mm	0	mm
CprCompEvent	62950	compHandposXiphoid	0
CprCompEvent	62950	compHandposError	0
CprCompEvent	62950	compIncompleteRelease	0
CprCompEvent	62950	compression rate, /min	112
CprCompEvent	63510	endTime	63900
CprCompEvent	63510	compression depth, mm	38	mm
CprCompEvent	63510	compPeakTime	63690	ms
CprCompEvent	63510	compInstantaneousPeriod	580	ms
CprCompEvent	63510	compAbsolutePeakDepth	38	mm
CprCompEvent	63510	compLeaningDepth	0	mm
CprCompEvent	63510	compression recoil (leaning depth), mm	0	mm
CprCompEvent	63510	compHandposXiphoid	0
CprCompEvent	63510	compHandposError	0
CprCompEvent	63510	compIncompleteRelease	0
CprCompEvent	63510	compression rate, /min	109
CprCompEvent	64080	endTime	64420
CprCompEvent	64080	compression depth, mm	40	mm
CprCompEvent	64080	compPeakTime	64220	ms
CprCompEvent	64080	compInstantaneousPeriod	520	ms
CprCompEvent	64080	compAbsolutePeakDepth	40	mm
CprCompEvent	64080	compLeaningDepth	0	mm
CprCompEvent	64080	compression recoil (leaning depth), mm	0	mm
CprCompEvent	64080	compHandposXiphoid	0
CprCompEvent	64080	compHandposError	0
CprCompEvent	64080	compIncompleteRelease	0
CprCompEvent	64080	compression rate, /min	112
CprCompEvent	64590	endTime	65000
CprCompEvent	64590	compression depth, mm	40	mm
CprCompEvent	64590	compPeakTime	64790	ms
CprCompEvent	64590	compInstantaneousPeriod	570	ms
CprCompEvent	64590	compAbsolutePeakDepth	40	mm
CprCompEvent	64590	compLeaningDepth	0	mm
CprCompEvent	64590	compression recoil (leaning depth), mm	0	mm
CprCompEvent	64590	compHandposXiphoid	0
CprCompEvent	64590	compHandposError	0
CprCompEvent	64590	compIncompleteRelease	0
CprCompEvent	64590	compression rate, /min	108
CprCompEvent	65180	endTime	65530
CprCompEvent	65180	compression depth, mm	39	mm
CprCompEvent	65180	compPeakTime	65330	ms
CprCompEvent	65180	compInstantaneousPeriod	550	ms
CprCompEvent	65180	compAbsolutePeakDepth	39	mm
CprCompEvent	65180	compLeaningDepth	0	mm
CprCompEvent	65180	compression recoil (leaning depth), mm	0	mm
CprCompEvent	65180	compHandposXiphoid	0
CprCompEvent	65180	compHandposError	0
CprCompEvent	65180	compIncompleteRelease	0
CprCompEvent	65180	compression rate, /min	110
CprCompEvent	65720	endTime	66090
CprCompEvent	65720	compression depth, mm	41	mm
CprCompEvent	65720	compPeakTime	65890	ms
CprCompEvent	65720	compInstantaneousPeriod	550	ms
CprCompEvent	65720	compAbsolutePeakDepth	41	mm
CprCompEvent	65720	compLeaningDepth	0	mm
CprCompEvent	65720	compression recoil (leaning depth), mm	0	mm
CprCompEvent	65720	compHandposXiphoid	0
CprCompEvent	65720	compHandposError	0
CprCompEvent	65720	compIncompleteRelease	0
CprCompEvent	65720	compression rate, /min	106
CprCompEvent	66290	endTime	66600
CprCompEvent	66290	compression depth, mm	42	mm
CprCompEvent	66290	compPeakTime	66460	ms
CprCompEvent	66290	compInstantaneousPeriod	580	ms
CprCompEvent	66290	compAbsolutePeakDepth	42	mm
CprCompEvent	66290	compLeaningDepth	0	mm
CprCompEvent	66290	compression recoil (leaning depth), mm	0	mm
CprCompEvent	66290	compHandposXiphoid	0
CprCompEvent	66290	compHandposError	0
CprCompEvent	66290	compIncompleteRelease	0
CprCompEvent	66290	compression rate, /min	108
CprCompEvent	66820	endTime	67140
CprCompEvent	66820	compression depth, mm	41	mm
CprCompEvent	66820	compPeakTime	66990	ms
CprCompEvent	66820	compInstantaneousPeriod	530	ms
CprCompEvent	66820	compAbsolutePeakDepth	41	mm
CprCompEvent	66820	compLeaningDepth	0	mm
CprCompEvent	66820	compression recoil (leaning depth), mm	0	mm
CprCompEvent	66820	compHandposXiphoid	0
CprCompEvent	66820	compHandposError	0
CprCompEvent	66820	compIncompleteRelease	0
CprCompEvent	66820	compression rate, /min	107
CprCompEvent	67390	endTime	67730
CprCompEvent	67390	compression depth, mm	41	mm
CprCompEvent	67390	compPeakTime	67540	ms
CprCompEvent	67390	compInstantaneousPeriod	550	ms
CprCompEvent	67390	compAbsolutePeakDepth	41	mm
CprCompEvent	67390	compLeaningDepth	0	mm
CprCompEvent	67390	compression recoil (leaning depth), mm	0	mm
CprCompEvent	67390	compHandposXiphoid	0
CprCompEvent	67390	compHandposError	0
CprCompEvent	67390	compIncompleteRelease	0
CprCompEvent	67390	compression rate, /min	109
CprCompEvent	67910	endTime	68280
CprCompEvent	67910	compression depth, mm	43	mm
CprCompEvent	67910	compPeakTime	68080	ms
CprCompEvent	67910	compInstantaneousPeriod	540	ms
CprCompEvent	67910	compAbsolutePeakDepth	43	mm
CprCompEvent	67910	compLeaningDepth	0	mm
CprCompEvent	67910	compression recoil (leaning depth), mm	0	mm
CprCompEvent	67910	compHandposXiphoid	0
CprCompEvent	67910	compHandposError	0
CprCompEvent	67910	compIncompleteRelease	0
CprCompEvent	67910	compression rate, /min	110
CprCompEvent	68470	endTime	68830
CprCompEvent	68470	compression depth, mm	41	mm
CprCompEvent	68470	compPeakTime	68620	ms
CprCompEvent	68470	compInstantaneousPeriod	540	ms
CprCompEvent	68470	compAbsolutePeakDepth	41	mm
CprCompEvent	68470	compLeaningDepth	0	mm
CprCompEvent	68470	compression recoil (leaning depth), mm	0	mm
CprCompEvent	68470	compHandposXiphoid	0
CprCompEvent	68470	compHandposError	0
CprCompEvent	68470	compIncompleteRelease	0
CprCompEvent	68470	compression rate, /min	111
CprCompEvent	69030	endTime	69440
CprCompEvent	69030	compression depth, mm	39	mm
CprCompEvent	69030	compPeakTime	69180	ms
CprCompEvent	69030	compInstantaneousPeriod	560	ms
CprCompEvent	69030	compAbsolutePeakDepth	39	mm
CprCompEvent	69030	compLeaningDepth	0	mm
CprCompEvent	69030	compression recoil (leaning depth), mm	0	mm
CprCompEvent	69030	compHandposXiphoid	0
CprCompEvent	69030	compHandposError	0
CprCompEvent	69030	compIncompleteRelease	0
CprCompEvent	69030	compression rate, /min	109
CprCompEvent	69560	endTime	69940
CprCompEvent	69560	compression depth, mm	40	mm
CprCompEvent	69560	compPeakTime	69720	ms
CprCompEvent	69560	compInstantaneousPeriod	540	ms
CprCompEvent	69560	compAbsolutePeakDepth	40	mm
CprCompEvent	69560	compLeaningDepth	0	mm
CprCompEvent	69560	compression recoil (leaning depth), mm	0	mm
CprCompEvent	69560	compHandposXiphoid	0
CprCompEvent	69560	compHandposError	0
CprCompEvent	69560	compIncompleteRelease	0
CprCompEvent	69560	compression rate, /min	109
CprCompEvent	70150	endTime	70440
CprCompEvent	70150	compression depth, mm	38	mm
CprCompEvent	70150	compPeakTime	70280	ms
CprCompEvent	70150	compInstantaneousPeriod	560	ms
CprCompEvent	70150	compAbsolutePeakDepth	38	mm
CprCompEvent	70150	compLeaningDepth	0	mm
CprCompEvent	70150	compression recoil (leaning depth), mm	0	mm
CprCompEvent	70150	compHandposXiphoid	0
CprCompEvent	70150	compHandposError	0
CprCompEvent	70150	compIncompleteRelease	0
CprCompEvent	70150	compression rate, /min	108
CprCompEvent	70660	endTime	71040
CprCompEvent	70660	compression depth, mm	38	mm
CprCompEvent	70660	compPeakTime	70840	ms
CprCompEvent	70660	compInstantaneousPeriod	550	ms
CprCompEvent	70660	compAbsolutePeakDepth	38	mm
CprCompEvent	70660	compLeaningDepth	0	mm
CprCompEvent	70660	compression recoil (leaning depth), mm	0	mm
CprCompEvent	70660	compHandposXiphoid	0
CprCompEvent	70660	compHandposError	0
CprCompEvent	70660	compIncompleteRelease	0
CprCompEvent	70660	compression rate, /min	109
CprCompEvent	71240	endTime	71570
CprCompEvent	71240	compression depth, mm	37	mm
CprCompEvent	71240	compPeakTime	71390	ms
CprCompEvent	71240	compInstantaneousPeriod	550	ms
CprCompEvent	71240	compAbsolutePeakDepth	37	mm
CprCompEvent	71240	compLeaningDepth	0	mm
CprCompEvent	71240	compression recoil (leaning depth), mm	0	mm
CprCompEvent	71240	compHandposXiphoid	0
CprCompEvent	71240	compHandposError	0
CprCompEvent	71240	compIncompleteRelease	0
CprCompEvent	71240	compression rate, /min	108
CprCompEvent	71760	endTime	72100
CprCompEvent	71760	compression depth, mm	37	mm
CprCompEvent	71760	compPeakTime	71920	ms
CprCompEvent	71760	compInstantaneousPeriod	530	ms
CprCompEvent	71760	compAbsolutePeakDepth	37	mm
CprCompEvent	71760	compLeaningDepth	0	mm
CprCompEvent	71760	compression recoil (leaning depth), mm	0	mm
CprCompEvent	71760	compHandposXiphoid	0
CprCompEvent	71760	compHandposError	0
CprCompEvent	71760	compIncompleteRelease	0
CprCompEvent	71760	compression rate, /min	110
CprCompEvent	72350	endTime	72680
CprCompEvent	72350	compression depth, mm	36	mm
CprCompEvent	72350	compPeakTime	72500	ms
CprCompEvent	72350	compInstantaneousPeriod	580	ms
CprCompEvent	72350	compAbsolutePeakDepth	36	mm
CprCompEvent	72350	compLeaningDepth	0	mm
CprCompEvent	72350	compression recoil (leaning depth), mm	0	mm
CprCompEvent	72350	compHandposXiphoid	0
CprCompEvent	72350	compHandposError	0
CprCompEvent	72350	compIncompleteRelease	0
CprCompEvent	72350	compression rate, /min	109
CprCompEvent	72850	endTime	73200
CprCompEvent	72850	compression depth, mm	37	mm
CprCompEvent	72850	compPeakTime	73020	ms
CprCompEvent	72850	compInstantaneousPeriod	520	ms
CprCompEvent	72850	compAbsolutePeakDepth	37	mm
CprCompEvent	72850	compLeaningDepth	0	mm
CprCompEvent	72850	compression recoil (leaning depth), mm	0	mm
CprCompEvent	72850	compHandposXiphoid	0
CprCompEvent	72850	compHandposError	0
CprCompEvent	72850	compIncompleteRelease	0
CprCompEvent	72850	compression rate, /min	109
CprCompEvent	73390	endTime	73760
CprCompEvent	73390	compression depth, mm	32	mm
CprCompEvent	73390	compPeakTime	73560	ms
CprCompEvent	73390	compInstantaneousPeriod	540	ms
CprCompEvent	73390	compAbsolutePeakDepth	32	mm
CprCompEvent	73390	compLeaningDepth	0	mm
CprCompEvent	73390	compression recoil (leaning depth), mm	0	mm
CprCompEvent	73390	compHandposXiphoid	0
CprCompEvent	73390	compHandposError	0
CprCompEvent	73390	compIncompleteRelease	0
CprCompEvent	73390	compression rate, /min	109
CprCompEvent	73960	endTime	74280
CprCompEvent	73960	compression depth, mm	35	mm
CprCompEvent	73960	compPeakTime	74100	ms
CprCompEvent	73960	compInstantaneousPeriod	540	ms
CprCompEvent	73960	compAbsolutePeakDepth	35	mm
CprCompEvent	73960	compLeaningDepth	0	mm
CprCompEvent	73960	compression recoil (leaning depth), mm	0	mm
CprCompEvent	73960	compHandposXiphoid	0
CprCompEvent	73960	compHandposError	0
CprCompEvent	73960	compIncompleteRelease	0
CprCompEvent	73960	compression rate, /min	112
CprCompEvent	74470	endTime	74860
CprCompEvent	74470	compression depth, mm	41	mm
CprCompEvent	74470	compPeakTime	74640	ms
CprCompEvent	74470	compInstantaneousPeriod	540	ms
CprCompEvent	74470	compAbsolutePeakDepth	41	mm
CprCompEvent	74470	compLeaningDepth	0	mm
CprCompEvent	74470	compression recoil (leaning depth), mm	0	mm
CprCompEvent	74470	compHandposXiphoid	0
CprCompEvent	74470	compHandposError	0
CprCompEvent	74470	compIncompleteRelease	0
CprCompEvent	74470	compression rate, /min	112
CprCompEvent	75030	endTime	75400
CprCompEvent	75030	compression depth, mm	35	mm
CprCompEvent	75030	compPeakTime	75200	ms
CprCompEvent	75030	compInstantaneousPeriod	560	ms
CprCompEvent	75030	compAbsolutePeakDepth	35	mm
CprCompEvent	75030	compLeaningDepth	0	mm
CprCompEvent	75030	compression recoil (leaning depth), mm	0	mm
CprCompEvent	75030	compHandposXiphoid	0
CprCompEvent	75030	compHandposError	0
CprCompEvent	75030	compIncompleteRelease	0
CprCompEvent	75030	compression rate, /min	108
CprCompEvent	75570	endTime	75920
CprCompEvent	75570	compression depth, mm	36	mm
CprCompEvent	75570	compPeakTime	75720	ms
CprCompEvent	75570	compInstantaneousPeriod	520	ms
CprCompEvent	75570	compAbsolutePeakDepth	36	mm
CprCompEvent	75570	compLeaningDepth	0	mm
CprCompEvent	75570	compression recoil (leaning depth), mm	0	mm
CprCompEvent	75570	compHandposXiphoid	0
CprCompEvent	75570	compHandposError	0
CprCompEvent	75570	compIncompleteRelease	0
CprCompEvent	75570	compression rate, /min	111
CprCompEvent	76130	endTime	76520
CprCompEvent	76130	compression depth, mm	31	mm
CprCompEvent	76130	compPeakTime	76270	ms
CprCompEvent	76130	compInstantaneousPeriod	550	ms
CprCompEvent	76130	compAbsolutePeakDepth	31	mm
CprCompEvent	76130	compLeaningDepth	0	mm
CprCompEvent	76130	compression recoil (leaning depth), mm	0	mm
CprCompEvent	76130	compHandposXiphoid	0
CprCompEvent	76130	compHandposError	0
CprCompEvent	76130	compIncompleteRelease	0
CprCompEvent	76130	compression rate, /min	110
CprCompEvent	76620	endTime	76990
CprCompEvent	76620	compression depth, mm	32	mm
CprCompEvent	76620	compPeakTime	76790	ms
CprCompEvent	76620	compInstantaneousPeriod	530	ms
CprCompEvent	76620	compAbsolutePeakDepth	32	mm
CprCompEvent	76620	compLeaningDepth	0	mm
CprCompEvent	76620	compression recoil (leaning depth), mm	0	mm
CprCompEvent	76620	compHandposXiphoid	0
CprCompEvent	76620	compHandposError	0
CprCompEvent	76620	compIncompleteRelease	0
CprCompEvent	76620	compression rate, /min	112
CprCompEvent	77210	endTime	77600
CprCompEvent	77210	compression depth, mm	34	mm
CprCompEvent	77210	compPeakTime	77380	ms
CprCompEvent	77210	compInstantaneousPeriod	580	ms
CprCompEvent	77210	compAbsolutePeakDepth	34	mm
CprCompEvent	77210	compLeaningDepth	0	mm
CprCompEvent	77210	compression recoil (leaning depth), mm	0	mm
CprCompEvent	77210	compHandposXiphoid	0
CprCompEvent	77210	compHandposError	0
CprCompEvent	77210	compIncompleteRelease	0
CprCompEvent	77210	compression rate, /min	107
CprCompEvent	77730	endTime	78060
CprCompEvent	77730	compression depth, mm	37	mm
CprCompEvent	77730	compPeakTime	77890	ms
CprCompEvent	77730	compInstantaneousPeriod	520	ms
CprCompEvent	77730	compAbsolutePeakDepth	37	mm
CprCompEvent	77730	compLeaningDepth	0	mm
CprCompEvent	77730	compression recoil (leaning depth), mm	0	mm
CprCompEvent	77730	compHandposXiphoid	0
CprCompEvent	77730	compHandposError	0
CprCompEvent	77730	compIncompleteRelease	0
CprCompEvent	77730	compression rate, /min	111
CprCompEvent	78270	endTime	78620
CprCompEvent	78270	compression depth, mm	32	mm
CprCompEvent	78270	compPeakTime	78430	ms
CprCompEvent	78270	compInstantaneousPeriod	540	ms
CprCompEvent	78270	compAbsolutePeakDepth	32	mm
CprCompEvent	78270	compLeaningDepth	0	mm
CprCompEvent	78270	compression recoil (leaning depth), mm	0	mm
CprCompEvent	78270	compHandposXiphoid	0
CprCompEvent	78270	compHandposError	0
CprCompEvent	78270	compIncompleteRelease	0
CprCompEvent	78270	compression rate, /min	110
CprCompEvent	78810	endTime	79180
CprCompEvent	78810	compression depth, mm	34	mm
CprCompEvent	78810	compPeakTime	78970	ms
CprCompEvent	78810	compInstantaneousPeriod	540	ms
CprCompEvent	78810	compAbsolutePeakDepth	34	mm
CprCompEvent	78810	compLeaningDepth	0	mm
CprCompEvent	78810	compression recoil (leaning depth), mm	0	mm
CprCompEvent	78810	compHandposXiphoid	0
CprCompEvent	78810	compHandposError	0
CprCompEvent	78810	compIncompleteRelease	0
CprCompEvent	78810	compression rate, /min	113
CprCompEvent	79360	endTime	79740
CprCompEvent	79360	compression depth, mm	33	mm
CprCompEvent	79360	compPeakTime	79530	ms
CprCompEvent	79360	compInstantaneousPeriod	550	ms
CprCompEvent	79360	compAbsolutePeakDepth	33	mm
CprCompEvent	79360	compLeaningDepth	0	mm
CprCompEvent	79360	compression recoil (leaning depth), mm	0	mm
CprCompEvent	79360	compHandposXiphoid	0
CprCompEvent	79360	compHandposError	0
CprCompEvent	79360	compIncompleteRelease	0
CprCompEvent	79360	compression rate, /min	109
CprCompEvent	79870	endTime	80260
CprCompEvent	79870	compression depth, mm	35	mm
CprCompEvent	79870	compPeakTime	80080	ms
CprCompEvent	79870	compInstantaneousPeriod	550	ms
CprCompEvent	79870	compAbsolutePeakDepth	35	mm
CprCompEvent	79870	compLeaningDepth	0	mm
CprCompEvent	79870	compression recoil (leaning depth), mm	0	mm
CprCompEvent	79870	compHandposXiphoid	0
CprCompEvent	79870	compHandposError	0
CprCompEvent	79870	compIncompleteRelease	0
CprCompEvent	79870	compression rate, /min	110
CprCompEvent	80450	endTime	80820
CprCompEvent	80450	compression depth, mm	34	mm
CprCompEvent	80450	compPeakTime	80610	ms
CprCompEvent	80450	compInstantaneousPeriod	530	ms
CprCompEvent	80450	compAbsolutePeakDepth	34	mm
CprCompEvent	80450	compLeaningDepth	0	mm
CprCompEvent	80450	compression recoil (leaning depth), mm	0	mm
CprCompEvent	80450	compHandposXiphoid	0
CprCompEvent	80450	compHandposError	0
CprCompEvent	80450	compIncompleteRelease	0
CprCompEvent	80450	compression rate, /min	110
CprCompEvent	80990	endTime	81360
CprCompEvent	80990	compression depth, mm	34	mm
CprCompEvent	80990	compPeakTime	81160	ms
CprCompEvent	80990	compInstantaneousPeriod	550	ms
CprCompEvent	80990	compAbsolutePeakDepth	34	mm
CprCompEvent	80990	compLeaningDepth	0	mm
CprCompEvent	80990	compression recoil (leaning depth), mm	0	mm
CprCompEvent	80990	compHandposXiphoid	0
CprCompEvent	80990	compHandposError	0
CprCompEvent	80990	compIncompleteRelease	0
CprCompEvent	80990	compression rate, /min	111
CprCompEvent	81500	endTime	81900
CprCompEvent	81500	compression depth, mm	32	mm
CprCompEvent	81500	compPeakTime	81660	ms
CprCompEvent	81500	compInstantaneousPeriod	500	ms
CprCompEvent	81500	compAbsolutePeakDepth	32	mm
CprCompEvent	81500	compLeaningDepth	0	mm
CprCompEvent	81500	compression recoil (leaning depth), mm	0	mm
CprCompEvent	81500	compHandposXiphoid	0
CprCompEvent	81500	compHandposError	0
CprCompEvent	81500	compIncompleteRelease	0
CprCompEvent	81500	compression rate, /min	112
CprCompEvent	82090	endTime	82440
CprCompEvent	82090	compression depth, mm	34	mm
CprCompEvent	82090	compPeakTime	82240	ms
CprCompEvent	82090	compInstantaneousPeriod	580	ms
CprCompEvent	82090	compAbsolutePeakDepth	34	mm
CprCompEvent	82090	compLeaningDepth	0	mm
CprCompEvent	82090	compression recoil (leaning depth), mm	0	mm
CprCompEvent	82090	compHandposXiphoid	0
CprCompEvent	82090	compHandposError	0
CprCompEvent	82090	compIncompleteRelease	0
CprCompEvent	82090	compression rate, /min	109
CprCompEvent	82570	endTime	82940
CprCompEvent	82570	compression depth, mm	33	mm
CprCompEvent	82570	compPeakTime	82740	ms
CprCompEvent	82570	compInstantaneousPeriod	500	ms
CprCompEvent	82570	compAbsolutePeakDepth	33	mm
CprCompEvent	82570	compLeaningDepth	0	mm
CprCompEvent	82570	compression recoil (leaning depth), mm	0	mm
CprCompEvent	82570	compHandposXiphoid	0
CprCompEvent	82570	compHandposError	0
CprCompEvent	82570	compIncompleteRelease	0
CprCompEvent	82570	compression rate, /min	112
CprCompEvent	83150	endTime	83560
CprCompEvent	83150	compression depth, mm	34	mm
CprCompEvent	83150	compPeakTime	83320	ms
CprCompEvent	83150	compInstantaneousPeriod	580	ms
CprCompEvent	83150	compAbsolutePeakDepth	34	mm
CprCompEvent	83150	compLeaningDepth	0	mm
CprCompEvent	83150	compression recoil (leaning depth), mm	0	mm
CprCompEvent	83150	compHandposXiphoid	0
CprCompEvent	83150	compHandposError	0
CprCompEvent	83150	compIncompleteRelease	0
CprCompEvent	83150	compression rate, /min	108
CprCompEvent	83700	endTime	84090
CprCompEvent	83700	compression depth, mm	30	mm
CprCompEvent	83700	compPeakTime	83880	ms
CprCompEvent	83700	compInstantaneousPeriod	570	ms
CprCompEvent	83700	compAbsolutePeakDepth	30	mm
CprCompEvent	83700	compLeaningDepth	0	mm
CprCompEvent	83700	compression recoil (leaning depth), mm	0	mm
CprCompEvent	83700	compHandposXiphoid	0
CprCompEvent	83700	compHandposError	0
CprCompEvent	83700	compIncompleteRelease	0
CprCompEvent	83700	compression rate, /min	110
CprCompEvent	84250	endTime	84700
CprCompEvent	84250	compression depth, mm	31	mm
CprCompEvent	84250	compPeakTime	84440	ms
CprCompEvent	84250	compInstantaneousPeriod	550	ms
CprCompEvent	84250	compAbsolutePeakDepth	31	mm
CprCompEvent	84250	compLeaningDepth	0	mm
CprCompEvent	84250	compression recoil (leaning depth), mm	0	mm
CprCompEvent	84250	compHandposXiphoid	0
CprCompEvent	84250	compHandposError	0
CprCompEvent	84250	compIncompleteRelease	0
CprCompEvent	84250	compression rate, /min	105
CprCompEvent	84770	endTime	85200
CprCompEvent	84770	compression depth, mm	33	mm
CprCompEvent	84770	compPeakTime	84980	ms
CprCompEvent	84770	compInstantaneousPeriod	540	ms
CprCompEvent	84770	compAbsolutePeakDepth	33	mm
CprCompEvent	84770	compLeaningDepth	0	mm
CprCompEvent	84770	compression recoil (leaning depth), mm	0	mm
CprCompEvent	84770	compHandposXiphoid	0
CprCompEvent	84770	compHandposError	0
CprCompEvent	84770	compIncompleteRelease	0
CprCompEvent	84770	compression rate, /min	108
CprCompEvent	85380	endTime	85720
CprCompEvent	85380	compression depth, mm	30	mm
CprCompEvent	85380	compPeakTime	85520	ms
CprCompEvent	85380	compInstantaneousPeriod	550	ms
CprCompEvent	85380	compAbsolutePeakDepth	30	mm
CprCompEvent	85380	compLeaningDepth	0	mm
CprCompEvent	85380	compression recoil (leaning depth), mm	0	mm
CprCompEvent	85380	compHandposXiphoid	0
CprCompEvent	85380	compHandposError	0
CprCompEvent	85380	compIncompleteRelease	0
CprCompEvent	85380	compression rate, /min	109
CprCompEvent	85850	endTime	86260
CprCompEvent	85850	compression depth, mm	30	mm
CprCompEvent	85850	compPeakTime	86060	ms
CprCompEvent	85850	compInstantaneousPeriod	540	ms
CprCompEvent	85850	compAbsolutePeakDepth	30	mm
CprCompEvent	85850	compLeaningDepth	0	mm
CprCompEvent	85850	compression recoil (leaning depth), mm	0	mm
CprCompEvent	85850	compHandposXiphoid	0
CprCompEvent	85850	compHandposError	0
CprCompEvent	85850	compIncompleteRelease	0
CprCompEvent	85850	compression rate, /min	111
CprCompEvent	86430	endTime	86820
CprCompEvent	86430	compression depth, mm	32	mm
CprCompEvent	86430	compPeakTime	86600	ms
CprCompEvent	86430	compInstantaneousPeriod	540	ms
CprCompEvent	86430	compAbsolutePeakDepth	32	mm
CprCompEvent	86430	compLeaningDepth	0	mm
CprCompEvent	86430	compression recoil (leaning depth), mm	0	mm
CprCompEvent	86430	compHandposXiphoid	0
CprCompEvent	86430	compHandposError	0
CprCompEvent	86430	compIncompleteRelease	0
CprCompEvent	86430	compression rate, /min	110
CprCompEvent	86970	endTime	87320
CprCompEvent	86970	compression depth, mm	31	mm
CprCompEvent	86970	compPeakTime	87150	ms
CprCompEvent	86970	compInstantaneousPeriod	550	ms
CprCompEvent	86970	compAbsolutePeakDepth	31	mm
CprCompEvent	86970	compLeaningDepth	0	mm
CprCompEvent	86970	compression recoil (leaning depth), mm	0	mm
CprCompEvent	86970	compHandposXiphoid	0
CprCompEvent	86970	compHandposError	0
CprCompEvent	86970	compIncompleteRelease	0
CprCompEvent	86970	compression rate, /min	110
CprCompEvent	87470	endTime	87860
CprCompEvent	87470	compression depth, mm	32	mm
CprCompEvent	87470	compPeakTime	87650	ms
CprCompEvent	87470	compInstantaneousPeriod	500	ms
CprCompEvent	87470	compAbsolutePeakDepth	32	mm
CprCompEvent	87470	compLeaningDepth	0	mm
CprCompEvent	87470	compression recoil (leaning depth), mm	0	mm
CprCompEvent	87470	compHandposXiphoid	0
CprCompEvent	87470	compHandposError	0
CprCompEvent	87470	compIncompleteRelease	0
CprCompEvent	87470	compression rate, /min	112
CprCompEvent	87980	endTime	88360
CprCompEvent	87980	compression depth, mm	31	mm
CprCompEvent	87980	compPeakTime	88150	ms
CprCompEvent	87980	compInstantaneousPeriod	500	ms
CprCompEvent	87980	compAbsolutePeakDepth	31	mm
CprCompEvent	87980	compLeaningDepth	0	mm
CprCompEvent	87980	compression recoil (leaning depth), mm	0	mm
CprCompEvent	87980	compHandposXiphoid	0
CprCompEvent	87980	compHandposError	0
CprCompEvent	87980	compIncompleteRelease	0
CprCompEvent	87980	compression rate, /min	116
CprCompEvent	88490	endTime	88900
CprCompEvent	88490	compression depth, mm	30	mm
CprCompEvent	88490	compPeakTime	88690	ms
CprCompEvent	88490	compInstantaneousPeriod	540	ms
CprCompEvent	88490	compAbsolutePeakDepth	30	mm
CprCompEvent	88490	compLeaningDepth	0	mm
CprCompEvent	88490	compression recoil (leaning depth), mm	0	mm
CprCompEvent	88490	compHandposXiphoid	0
CprCompEvent	88490	compHandposError	0
CprCompEvent	88490	compIncompleteRelease	0
CprCompEvent	88490	compression rate, /min	116
CprCompEvent	89030	endTime	89430
CprCompEvent	89030	compression depth, mm	31	mm
CprCompEvent	89030	compPeakTime	89210	ms
CprCompEvent	89030	compInstantaneousPeriod	520	ms
CprCompEvent	89030	compAbsolutePeakDepth	31	mm
CprCompEvent	89030	compLeaningDepth	0	mm
CprCompEvent	89030	compression recoil (leaning depth), mm	0	mm
CprCompEvent	89030	compHandposXiphoid	0
CprCompEvent	89030	compHandposError	0
CprCompEvent	89030	compIncompleteRelease	0
CprCompEvent	89030	compression rate, /min	115
CprCompEvent	89600	endTime	89970
CprCompEvent	89600	compression depth, mm	29	mm
CprCompEvent	89600	compPeakTime	89790	ms
CprCompEvent	89600	compInstantaneousPeriod	570	ms
CprCompEvent	89600	compAbsolutePeakDepth	29	mm
CprCompEvent	89600	compLeaningDepth	0	mm
CprCompEvent	89600	compression recoil (leaning depth), mm	0	mm
CprCompEvent	89600	compHandposXiphoid	0
CprCompEvent	89600	compHandposError	0
CprCompEvent	89600	compIncompleteRelease	0
CprCompEvent	89600	compression rate, /min	112
CprCompEvent	90150	endTime	90480
CprCompEvent	90150	compression depth, mm	30	mm
CprCompEvent	90150	compPeakTime	90310	ms
CprCompEvent	90150	compInstantaneousPeriod	520	ms
CprCompEvent	90150	compAbsolutePeakDepth	30	mm
CprCompEvent	90150	compLeaningDepth	0	mm
CprCompEvent	90150	compression recoil (leaning depth), mm	0	mm
CprCompEvent	90150	compHandposXiphoid	0
CprCompEvent	90150	compHandposError	0
CprCompEvent	90150	compIncompleteRelease	0
CprCompEvent	90150	compression rate, /min	112
CprCompEvent	90710	endTime	91080
CprCompEvent	90710	compression depth, mm	37	mm
CprCompEvent	90710	compPeakTime	90890	ms
CprCompEvent	90710	compInstantaneousPeriod	580	ms
CprCompEvent	90710	compAbsolutePeakDepth	37	mm
CprCompEvent	90710	compLeaningDepth	0	mm
CprCompEvent	90710	compression recoil (leaning depth), mm	0	mm
CprCompEvent	90710	compHandposXiphoid	0
CprCompEvent	90710	compHandposError	0
CprCompEvent	90710	compIncompleteRelease	0
CprCompEvent	90710	compression rate, /min	107
CprCompEvent	91260	endTime	91650
CprCompEvent	91260	compression depth, mm	34	mm
CprCompEvent	91260	compPeakTime	91450	ms
CprCompEvent	91260	compInstantaneousPeriod	570	ms
CprCompEvent	91260	compAbsolutePeakDepth	34	mm
CprCompEvent	91260	compLeaningDepth	0	mm
CprCompEvent	91260	compression recoil (leaning depth), mm	0	mm
CprCompEvent	91260	compHandposXiphoid	0
CprCompEvent	91260	compHandposError	0
CprCompEvent	91260	compIncompleteRelease	0
CprCompEvent	91260	compression rate, /min	106
CprCompEvent	91830	endTime	92160
CprCompEvent	91830	compression depth, mm	36	mm
CprCompEvent	91830	compPeakTime	91990	ms
CprCompEvent	91830	compInstantaneousPeriod	530	ms
CprCompEvent	91830	compAbsolutePeakDepth	36	mm
CprCompEvent	91830	compLeaningDepth	0	mm
CprCompEvent	91830	compression recoil (leaning depth), mm	0	mm
CprCompEvent	91830	compHandposXiphoid	0
CprCompEvent	91830	compHandposError	0
CprCompEvent	91830	compIncompleteRelease	0
CprCompEvent	91830	compression rate, /min	107
CprCompEvent	92370	endTime	92680
CprCompEvent	92370	compression depth, mm	36	mm
CprCompEvent	92370	compPeakTime	92540	ms
CprCompEvent	92370	compInstantaneousPeriod	550	ms
CprCompEvent	92370	compAbsolutePeakDepth	36	mm
CprCompEvent	92370	compLeaningDepth	0	mm
CprCompEvent	92370	compression recoil (leaning depth), mm	0	mm
CprCompEvent	92370	compHandposXiphoid	0
CprCompEvent	92370	compHandposError	0
CprCompEvent	92370	compIncompleteRelease	0
CprCompEvent	92370	compression rate, /min	108
CprCompEvent	92880	endTime	93220
CprCompEvent	92880	compression depth, mm	34	mm
CprCompEvent	92880	compPeakTime	93030	ms
CprCompEvent	92880	compInstantaneousPeriod	500	ms
CprCompEvent	92880	compAbsolutePeakDepth	34	mm
CprCompEvent	92880	compLeaningDepth	0	mm
CprCompEvent	92880	compression recoil (leaning depth), mm	0	mm
CprCompEvent	92880	compHandposXiphoid	0
CprCompEvent	92880	compHandposError	0
CprCompEvent	92880	compIncompleteRelease	0
CprCompEvent	92880	compression rate, /min	114
CprCompEvent	93410	endTime	93760
CprCompEvent	93410	compression depth, mm	39	mm
CprCompEvent	93410	compPeakTime	93590	ms
CprCompEvent	93410	compInstantaneousPeriod	560	ms
CprCompEvent	93410	compAbsolutePeakDepth	39	mm
CprCompEvent	93410	compLeaningDepth	0	mm
CprCompEvent	93410	compression recoil (leaning depth), mm	0	mm
CprCompEvent	93410	compHandposXiphoid	0
CprCompEvent	93410	compHandposError	0
CprCompEvent	93410	compIncompleteRelease	0
CprCompEvent	93410	compression rate, /min	112
CprCompEvent	93990	endTime	94320
CprCompEvent	93990	compression depth, mm	42	mm
CprCompEvent	93990	compPeakTime	94140	ms
CprCompEvent	93990	compInstantaneousPeriod	550	ms
CprCompEvent	93990	compAbsolutePeakDepth	42	mm
CprCompEvent	93990	compLeaningDepth	0	mm
CprCompEvent	93990	compression recoil (leaning depth), mm	0	mm
CprCompEvent	93990	compHandposXiphoid	0
CprCompEvent	93990	compHandposError	0
CprCompEvent	93990	compIncompleteRelease	0
CprCompEvent	93990	compression rate, /min	113
CprCompEvent	94490	endTime	94820
CprCompEvent	94490	compression depth, mm	39	mm
CprCompEvent	94490	compPeakTime	94640	ms
CprCompEvent	94490	compInstantaneousPeriod	500	ms
CprCompEvent	94490	compAbsolutePeakDepth	39	mm
CprCompEvent	94490	compLeaningDepth	0	mm
CprCompEvent	94490	compression recoil (leaning depth), mm	0	mm
CprCompEvent	94490	compHandposXiphoid	0
CprCompEvent	94490	compHandposError	0
CprCompEvent	94490	compIncompleteRelease	0
CprCompEvent	94490	compression rate, /min	112
CprCompEvent	95010	endTime	95380
CprCompEvent	95010	compression depth, mm	36	mm
CprCompEvent	95010	compPeakTime	95190	ms
CprCompEvent	95010	compInstantaneousPeriod	550	ms
CprCompEvent	95010	compAbsolutePeakDepth	36	mm
CprCompEvent	95010	compLeaningDepth	0	mm
CprCompEvent	95010	compression recoil (leaning depth), mm	0	mm
CprCompEvent	95010	compHandposXiphoid	0
CprCompEvent	95010	compHandposError	0
CprCompEvent	95010	compIncompleteRelease	0
CprCompEvent	95010	compression rate, /min	112
CprCompEvent	95550	endTime	95940
CprCompEvent	95550	compression depth, mm	36	mm
CprCompEvent	95550	compPeakTime	95740	ms
CprCompEvent	95550	compInstantaneousPeriod	550	ms
CprCompEvent	95550	compAbsolutePeakDepth	36	mm
CprCompEvent	95550	compLeaningDepth	0	mm
CprCompEvent	95550	compression recoil (leaning depth), mm	0	mm
CprCompEvent	95550	compHandposXiphoid	0
CprCompEvent	95550	compHandposError	0
CprCompEvent	95550	compIncompleteRelease	0
CprCompEvent	95550	compression rate, /min	112
CprCompEvent	96070	endTime	96440
CprCompEvent	96070	compression depth, mm	37	mm
CprCompEvent	96070	compPeakTime	96240	ms
CprCompEvent	96070	compInstantaneousPeriod	500	ms
CprCompEvent	96070	compAbsolutePeakDepth	37	mm
CprCompEvent	96070	compLeaningDepth	0	mm
CprCompEvent	96070	compression recoil (leaning depth), mm	0	mm
CprCompEvent	96070	compHandposXiphoid	0
CprCompEvent	96070	compHandposError	0
CprCompEvent	96070	compIncompleteRelease	0
CprCompEvent	96070	compression rate, /min	112
CprCompEvent	96590	endTime	96980
CprCompEvent	96590	compression depth, mm	39	mm
CprCompEvent	96590	compPeakTime	96770	ms
CprCompEvent	96590	compInstantaneousPeriod	530	ms
CprCompEvent	96590	compAbsolutePeakDepth	39	mm
CprCompEvent	96590	compLeaningDepth	0	mm
CprCompEvent	96590	compression recoil (leaning depth), mm	0	mm
CprCompEvent	96590	compHandposXiphoid	0
CprCompEvent	96590	compHandposError	0
CprCompEvent	96590	compIncompleteRelease	0
CprCompEvent	96590	compression rate, /min	114
CprCompEvent	97170	endTime	97540
CprCompEvent	97170	compression depth, mm	38	mm
CprCompEvent	97170	compPeakTime	97330	ms
CprCompEvent	97170	compInstantaneousPeriod	560	ms
CprCompEvent	97170	compAbsolutePeakDepth	38	mm
CprCompEvent	97170	compLeaningDepth	0	mm
CprCompEvent	97170	compression recoil (leaning depth), mm	0	mm
CprCompEvent	97170	compHandposXiphoid	0
CprCompEvent	97170	compHandposError	0
CprCompEvent	97170	compIncompleteRelease	0
CprCompEvent	97170	compression rate, /min	112
CprCompEvent	97710	endTime	98080
CprCompEvent	97710	compression depth, mm	39	mm
CprCompEvent	97710	compPeakTime	97900	ms
CprCompEvent	97710	compInstantaneousPeriod	570	ms
CprCompEvent	97710	compAbsolutePeakDepth	39	mm
CprCompEvent	97710	compLeaningDepth	0	mm
CprCompEvent	97710	compression recoil (leaning depth), mm	0	mm
CprCompEvent	97710	compHandposXiphoid	0
CprCompEvent	97710	compHandposError	0
CprCompEvent	97710	compIncompleteRelease	0
CprCompEvent	97710	compression rate, /min	108
CprCompEvent	98270	endTime	98680
CprCompEvent	98270	compression depth, mm	38	mm
CprCompEvent	98270	compPeakTime	98440	ms
CprCompEvent	98270	compInstantaneousPeriod	540	ms
CprCompEvent	98270	compAbsolutePeakDepth	38	mm
CprCompEvent	98270	compLeaningDepth	0	mm
CprCompEvent	98270	compression recoil (leaning depth), mm	0	mm
CprCompEvent	98270	compHandposXiphoid	0
CprCompEvent	98270	compHandposError	0
CprCompEvent	98270	compIncompleteRelease	0
CprCompEvent	98270	compression rate, /min	108
CprCompEvent	98870	endTime	99220
CprCompEvent	98870	compression depth, mm	39	mm
CprCompEvent	98870	compPeakTime	99020	ms
CprCompEvent	98870	compInstantaneousPeriod	580	ms
CprCompEvent	98870	compAbsolutePeakDepth	39	mm
CprCompEvent	98870	compLeaningDepth	0	mm
CprCompEvent	98870	compression recoil (leaning depth), mm	0	mm
CprCompEvent	98870	compHandposXiphoid	0
CprCompEvent	98870	compHandposError	0
CprCompEvent	98870	compIncompleteRelease	0
[truncated: 452 more rows]

## Sheet: 04S
straddling CPR	Participant ID: 4, Height 150cm, Weight 58kg, BMI 26kg/cm, age: 30s, sex: female
type	msecs	type2	value	units			comp.depth(mm)	comp. release depth(mm)	comp.mean rate(bpm)
CprSessionInfo	0	cprProtocol	1			average of 0-30 sec	60.4	3.1	110.9
CprSessionInfo	0	manikinType	20			average of 30-60 sec	54.5	0.1	110.9
CprSessionInfo	0	manikinStiffness	2			average of 60-90 sec	50.4	0	110.6
CprSessionInfo	0	cprCardId				average of 90-120 sec	45.5	0	110.4
CprSessionInfo	0	simulationType	6			average of 2 min	52.5	0.7	110.9
CprSessionInfo	0	totalTime	126	sec
CprSessionInfo	0	manikinName
CprSessionInfo	0	students
CprSessionInfo	0	manikinFirmwareVersion	1.7.0.0
CprSessionInfo	0	manikinRfidVersion	0.0.0
CprSessionInfo	0	manikinSkillGuideVersion	0.0
CprSessionInfo	0	manikinCompressionCount	0
CprSessionInfo	0	startTime	2018-01-16T18:17:51+09:00
CprSessionInfo	0	waveDelay	0	ms
CprSessionInfo	0	endTime	2018-01-16T18:19:58+09:00
CprSessionInfo	0	compInactivity	333	sec
CprSessionStatistics	126240	sessionDuration	126	sec
CprSessionStatistics	126240	ventCount	0
CprSessionStatistics	126240	ventCyclesCount	0
CprSessionStatistics	126240	ventCorrectVolumePercentage	-1	percent
CprSessionStatistics	126240	ventCorrectRateCprPercentage	-1	percent
CprSessionStatistics	126240	ventMeanVolume	0	ml
CprSessionStatistics	126240	ventNotEnoughVolumePercentage	-1	percent
CprSessionStatistics	126240	ventMeanRate	0	vpm
CprSessionStatistics	126240	ventCorrectRateVentOnlyPercentage	-1	percent
CprSessionStatistics	126240	compCorrectRatePercentage	96	percent
CprSessionStatistics	126240	compCount	227
CprSessionStatistics	126240	compression rate, /min	111
CprSessionStatistics	126240	ventTooMuchVolumePercentage	-1	percent
CprSessionStatistics	126240	compCorrectReleasePercentage	100	percent
CprSessionStatistics	126240	compHandPosCorrectPercentage	100	percent
CprSessionStatistics	126240	compCorrectDepthPercentage	81
CprSessionStatistics	126240	inactivityAverageTime	2	sec
CprSessionStatistics	126240	inactivityTime	2	sec
CprSessionStatistics	126240	cprCardTimestamp	0	sec
CprSessionStatistics	126240	timeFirstShock	-1	sec
CprSessionStatistics	126240	timeFirstComp	2	sec
CprSessionStatistics	126240	timeFirstVent	-1	sec
CprSessionStatistics	126240	compCyclesCount	0
CprSessionStatistics	126240	compInactivityPeriodCount	1
CprSessionStatistics	126240	compMeanDepth	5242	hmm
CprSessionStatistics	126240	compStdDeviationDepth	641	hmm
CprSessionStatistics	126240	compMeanReleaseDepth	78	hmm
CprSessionStatistics	126240	compStdDeviationReleaseDepth	143	hmm
CprSessionStatistics	126240	compStdDeviationRate	6	cpm
CprSessionStatistics	126240	ventStdDeviationVolume	0	ml
CprSessionStatistics	126240	ventStdDeviationRate	0	vpm
CprSessionStatistics	126240	compHandPosXiphoidErrorPercentage	0	percent
CprSessionStatistics	126240	compMeanStrokeLength	5163	hmm
CprSessionStatistics	126240	compStdDeviationStrokeLength	549	hmm
CprSessionStatistics	126240	compTooLowRatePercentage	1	percent
CprSessionStatistics	126240	ventTooHighRateCprPercentage	-1	percent
CprSessionStatistics	126240	ventTooHighRateVentOnlyPercentage	-1	percent
CprSessionStatistics	126240	ventCorrectInflationTimePercentage	-1	percent
CprSessionStatistics	126240	ventTooFastInflationTimePercentage	-1	percent
CprSessionStatistics	126240	compCorrectStrokeLengthPercentage	94
CprSessionStatistics	126240	compHistogramDepthBin_0	0
CprSessionStatistics	126240	compHistogramDepthBin_1	0
CprSessionStatistics	126240	compHistogramDepthBin_2	36
CprSessionStatistics	126240	compHistogramDepthBin_3	48
CprSessionStatistics	126240	compHistogramDepthBin_4	16
CprSessionStatistics	126240	compHistogramDepthBin_5	0
CprSessionStatistics	126240	compHistogramReleaseBin_0	77
CprSessionStatistics	126240	compHistogramReleaseBin_1	16
CprSessionStatistics	126240	compHistogramReleaseBin_2	7
CprSessionStatistics	126240	compHistogramReleaseBin_3	0
CprSessionStatistics	126240	compHistogramReleaseBin_4	0
CprSessionStatistics	126240	compHistogramReleaseBin_5	0
CprSessionStatistics	126240	compHistogramRateBin_0	0
CprSessionStatistics	126240	compHistogramRateBin_1	0
CprSessionStatistics	126240	compHistogramRateBin_2	0
CprSessionStatistics	126240	compHistogramRateBin_3	92
CprSessionStatistics	126240	compHistogramRateBin_4	8
CprSessionStatistics	126240	compHistogramRateBin_5	0
CprSessionStatistics	126240	compHistogramInactivityBin_0	100
CprSessionStatistics	126240	compHistogramInactivityBin_1	0
CprSessionStatistics	126240	compHistogramInactivityBin_2	0
CprSessionStatistics	126240	compHistogramInactivityBin_3	0
CprSessionStatistics	126240	compHistogramInactivityBin_4	0
CprSessionStatistics	126240	compHistogramInactivityBin_5	0
CprSessionStatistics	126240	ventHistogramVolumeBin_0	0
CprSessionStatistics	126240	ventHistogramVolumeBin_1	0
CprSessionStatistics	126240	ventHistogramVolumeBin_2	0
CprSessionStatistics	126240	ventHistogramVolumeBin_3	0
CprSessionStatistics	126240	ventHistogramVolumeBin_4	0
CprSessionStatistics	126240	ventHistogramVolumeBin_5	0
CprSessionStatistics	126240	ventHistogramRateBin_0	0
CprSessionStatistics	126240	ventHistogramRateBin_1	0
CprSessionStatistics	126240	ventHistogramRateBin_2	0
CprSessionStatistics	126240	ventHistogramRateBin_3	0
CprSessionStatistics	126240	ventHistogramRateBin_4	0
CprSessionStatistics	126240	ventHistogramRateBin_5	0
CprSessionScore	126240	overallScore	98	percent
CprSessionScore	126240	categoryThresholdBasic	50	percent
CprSessionScore	126240	categoryThresholdAdvanced	80	percent
CprSessionScore	126240	primaryAdvice	2
CprSessionScore	126240	secondaryAdvice	1
CprSessionScore	126240	flowTimePercentage	98	percent
CprSessionScore	126240	compOverallScore	98	percent
CprSessionScore	126240	ventOverallScore	0	percent
CprSessionScore	126240	compReleaseScoreReduction	0	percent
CprSessionScore	126240	compression depth, mmScoreReduction	1	percent
CprSessionScore	126240	compRateLowScoreReduction	0	percent
CprSessionScore	126240	compRateHighScoreReduction	0	percent
CprSessionScore	126240	compHandposScoreReduction	0	percent
CprSessionScore	126240	ventShallowScoreReduction	0	percent
CprSessionScore	126240	ventExcessiveScoreReduction	0	percent
CprSessionScore	126240	ventRateLowScoreReduction	100	percent
CprSessionScore	126240	ventRateHighScoreReduction	0	percent
CprSessionScore	126240	ventPauseScoreReduction	0	percent
CprSessionScore	126240	ventCyclesScoreReduction	0	percent
CprSessionScore	126240	compression depth, mmStrokeLengthScoreReduction	0	percent
CprSessionScore	126240	compDeepDepthScoreReduction	1	percent
CprSessionScore	126240	compCyclesScoreReduction	0	percent
CprSessionScore	126240	compFlowtimeScoreReduction	0	percent
CprPacketLossStart	20
CprPacketLossEnd	20
CprCompEvent	2150	endTime	3530
CprCompEvent	2150	compression depth, mm	13	mm
CprCompEvent	2150	compPeakTime	2910	ms
CprCompEvent	2150	compInstantaneousPeriod	65535	ms
CprCompEvent	2150	compAbsolutePeakDepth	13	mm
CprCompEvent	2150	compLeaningDepth	0	mm
CprCompEvent	2150	compression recoil (leaning depth), mm	2	mm
CprCompEvent	2150	compHandposXiphoid	0
CprCompEvent	2150	compHandposError	0
CprCompEvent	2150	compIncompleteRelease	0
CprCompEvent	2150	compression rate, /min	110
CprCompEvent	4180	endTime	4600
CprCompEvent	4180	compression depth, mm	59	mm
CprCompEvent	4180	compPeakTime	4450	ms
CprCompEvent	4180	compInstantaneousPeriod	1530	ms
CprCompEvent	4180	compAbsolutePeakDepth	59	mm
CprCompEvent	4180	compLeaningDepth	2	mm
CprCompEvent	4180	compression recoil (leaning depth), mm	6	mm
CprCompEvent	4180	compHandposXiphoid	0
CprCompEvent	4180	compHandposError	0
CprCompEvent	4180	compIncompleteRelease	1
CprCompEvent	4180	compression rate, /min	81
CprCompEvent	4780	endTime	5180
CprCompEvent	4780	compression depth, mm	61	mm
CprCompEvent	4780	compPeakTime	4960	ms
CprCompEvent	4780	compInstantaneousPeriod	520	ms
CprCompEvent	4780	compAbsolutePeakDepth	61	mm
CprCompEvent	4780	compLeaningDepth	6	mm
CprCompEvent	4780	compression recoil (leaning depth), mm	5	mm
CprCompEvent	4780	compHandposXiphoid	0
CprCompEvent	4780	compHandposError	0
CprCompEvent	4780	compIncompleteRelease	0
CprCompEvent	4780	compression rate, /min	92
CprCompEvent	5250	endTime	5600
CprCompEvent	5250	compression depth, mm	63	mm
CprCompEvent	5250	compPeakTime	5440	ms
CprCompEvent	5250	compInstantaneousPeriod	480	ms
CprCompEvent	5250	compAbsolutePeakDepth	63	mm
CprCompEvent	5250	compLeaningDepth	5	mm
CprCompEvent	5250	compression recoil (leaning depth), mm	5	mm
CprCompEvent	5250	compHandposXiphoid	0
CprCompEvent	5250	compHandposError	0
CprCompEvent	5250	compIncompleteRelease	0
CprCompEvent	5250	compression rate, /min	98
CprCompEvent	5710	endTime	6100
CprCompEvent	5710	compression depth, mm	64	mm
CprCompEvent	5710	compPeakTime	5910	ms
CprCompEvent	5710	compInstantaneousPeriod	470	ms
CprCompEvent	5710	compAbsolutePeakDepth	64	mm
CprCompEvent	5710	compLeaningDepth	5	mm
CprCompEvent	5710	compression recoil (leaning depth), mm	5	mm
CprCompEvent	5710	compHandposXiphoid	0
CprCompEvent	5710	compHandposError	0
CprCompEvent	5710	compIncompleteRelease	0
CprCompEvent	5710	compression rate, /min	122
CprCompEvent	6250	endTime	6660
CprCompEvent	6250	compression depth, mm	63	mm
CprCompEvent	6250	compPeakTime	6460	ms
CprCompEvent	6250	compInstantaneousPeriod	550	ms
CprCompEvent	6250	compAbsolutePeakDepth	63	mm
CprCompEvent	6250	compLeaningDepth	5	mm
CprCompEvent	6250	compression recoil (leaning depth), mm	4	mm
CprCompEvent	6250	compHandposXiphoid	0
CprCompEvent	6250	compHandposError	0
CprCompEvent	6250	compIncompleteRelease	0
CprCompEvent	6250	compression rate, /min	121
CprCompEvent	6820	endTime	7200
CprCompEvent	6820	compression depth, mm	63	mm
CprCompEvent	6820	compPeakTime	6990	ms
CprCompEvent	6820	compInstantaneousPeriod	530	ms
CprCompEvent	6820	compAbsolutePeakDepth	63	mm
CprCompEvent	6820	compLeaningDepth	4	mm
CprCompEvent	6820	compression recoil (leaning depth), mm	4	mm
CprCompEvent	6820	compHandposXiphoid	0
CprCompEvent	6820	compHandposError	0
CprCompEvent	6820	compIncompleteRelease	0
CprCompEvent	6820	compression rate, /min	117
CprCompEvent	7310	endTime	7720
CprCompEvent	7310	compression depth, mm	64	mm
CprCompEvent	7310	compPeakTime	7480	ms
CprCompEvent	7310	compInstantaneousPeriod	490	ms
CprCompEvent	7310	compAbsolutePeakDepth	64	mm
CprCompEvent	7310	compLeaningDepth	4	mm
CprCompEvent	7310	compression recoil (leaning depth), mm	4	mm
CprCompEvent	7310	compHandposXiphoid	0
CprCompEvent	7310	compHandposError	0
CprCompEvent	7310	compIncompleteRelease	0
CprCompEvent	7310	compression rate, /min	115
CprCompEvent	7830	endTime	8220
CprCompEvent	7830	compression depth, mm	63	mm
CprCompEvent	7830	compPeakTime	8020	ms
CprCompEvent	7830	compInstantaneousPeriod	540	ms
CprCompEvent	7830	compAbsolutePeakDepth	63	mm
CprCompEvent	7830	compLeaningDepth	4	mm
CprCompEvent	7830	compression recoil (leaning depth), mm	3	mm
CprCompEvent	7830	compHandposXiphoid	0
CprCompEvent	7830	compHandposError	0
CprCompEvent	7830	compIncompleteRelease	0
CprCompEvent	7830	compression rate, /min	115
CprCompEvent	8310	endTime	8740
CprCompEvent	8310	compression depth, mm	63	mm
CprCompEvent	8310	compPeakTime	8530	ms
CprCompEvent	8310	compInstantaneousPeriod	510	ms
CprCompEvent	8310	compAbsolutePeakDepth	63	mm
CprCompEvent	8310	compLeaningDepth	3	mm
CprCompEvent	8310	compression recoil (leaning depth), mm	3	mm
CprCompEvent	8310	compHandposXiphoid	0
CprCompEvent	8310	compHandposError	0
CprCompEvent	8310	compIncompleteRelease	0
CprCompEvent	8310	compression rate, /min	115
CprCompEvent	8850	endTime	9260
CprCompEvent	8850	compression depth, mm	62	mm
CprCompEvent	8850	compPeakTime	9040	ms
CprCompEvent	8850	compInstantaneousPeriod	510	ms
CprCompEvent	8850	compAbsolutePeakDepth	62	mm
CprCompEvent	8850	compLeaningDepth	3	mm
CprCompEvent	8850	compression recoil (leaning depth), mm	4	mm
CprCompEvent	8850	compHandposXiphoid	0
CprCompEvent	8850	compHandposError	0
CprCompEvent	8850	compIncompleteRelease	0
CprCompEvent	8850	compression rate, /min	115
CprCompEvent	9330	endTime	9780
CprCompEvent	9330	compression depth, mm	63	mm
CprCompEvent	9330	compPeakTime	9500	ms
CprCompEvent	9330	compInstantaneousPeriod	460	ms
CprCompEvent	9330	compAbsolutePeakDepth	63	mm
CprCompEvent	9330	compLeaningDepth	4	mm
CprCompEvent	9330	compression recoil (leaning depth), mm	3	mm
CprCompEvent	9330	compHandposXiphoid	0
CprCompEvent	9330	compHandposError	0
CprCompEvent	9330	compIncompleteRelease	0
CprCompEvent	9330	compression rate, /min	121
CprCompEvent	9840	endTime	10240
CprCompEvent	9840	compression depth, mm	61	mm
CprCompEvent	9840	compPeakTime	10030	ms
CprCompEvent	9840	compInstantaneousPeriod	520	ms
CprCompEvent	9840	compAbsolutePeakDepth	61	mm
CprCompEvent	9840	compLeaningDepth	3	mm
CprCompEvent	9840	compression recoil (leaning depth), mm	3	mm
CprCompEvent	9840	compHandposXiphoid	0
CprCompEvent	9840	compHandposError	0
CprCompEvent	9840	compIncompleteRelease	0
CprCompEvent	9840	compression rate, /min	121
CprCompEvent	10340	endTime	10720
CprCompEvent	10340	compression depth, mm	62	mm
CprCompEvent	10340	compPeakTime	10520	ms
CprCompEvent	10340	compInstantaneousPeriod	500	ms
CprCompEvent	10340	compAbsolutePeakDepth	62	mm
CprCompEvent	10340	compLeaningDepth	3	mm
CprCompEvent	10340	compression recoil (leaning depth), mm	4	mm
CprCompEvent	10340	compHandposXiphoid	0
CprCompEvent	10340	compHandposError	0
CprCompEvent	10340	compIncompleteRelease	0
CprCompEvent	10340	compression rate, /min	121
CprCompEvent	10850	endTime	11340
CprCompEvent	10850	compression depth, mm	63	mm
CprCompEvent	10850	compPeakTime	11030	ms
CprCompEvent	10850	compInstantaneousPeriod	510	ms
CprCompEvent	10850	compAbsolutePeakDepth	63	mm
CprCompEvent	10850	compLeaningDepth	4	mm
CprCompEvent	10850	compression recoil (leaning depth), mm	3	mm
CprCompEvent	10850	compHandposXiphoid	0
CprCompEvent	10850	compHandposError	0
CprCompEvent	10850	compIncompleteRelease	0
CprCompEvent	10850	compression rate, /min	118
CprCompEvent	11350	endTime	11840
CprCompEvent	11350	compression depth, mm	62	mm
CprCompEvent	11350	compPeakTime	11550	ms
CprCompEvent	11350	compInstantaneousPeriod	520	ms
CprCompEvent	11350	compAbsolutePeakDepth	62	mm
CprCompEvent	11350	compLeaningDepth	3	mm
CprCompEvent	11350	compression recoil (leaning depth), mm	4	mm
CprCompEvent	11350	compHandposXiphoid	0
CprCompEvent	11350	compHandposError	0
CprCompEvent	11350	compIncompleteRelease	0
CprCompEvent	11350	compression rate, /min	117
CprCompEvent	11890	endTime	12280
CprCompEvent	11890	compression depth, mm	63	mm
CprCompEvent	11890	compPeakTime	12070	ms
CprCompEvent	11890	compInstantaneousPeriod	520	ms
CprCompEvent	11890	compAbsolutePeakDepth	63	mm
CprCompEvent	11890	compLeaningDepth	4	mm
CprCompEvent	11890	compression recoil (leaning depth), mm	4	mm
CprCompEvent	11890	compHandposXiphoid	0
CprCompEvent	11890	compHandposError	0
CprCompEvent	11890	compIncompleteRelease	0
CprCompEvent	11890	compression rate, /min	115
CprCompEvent	12410	endTime	12840
CprCompEvent	12410	compression depth, mm	63	mm
CprCompEvent	12410	compPeakTime	12600	ms
CprCompEvent	12410	compInstantaneousPeriod	530	ms
CprCompEvent	12410	compAbsolutePeakDepth	63	mm
CprCompEvent	12410	compLeaningDepth	4	mm
CprCompEvent	12410	compression recoil (leaning depth), mm	3	mm
CprCompEvent	12410	compHandposXiphoid	0
CprCompEvent	12410	compHandposError	0
CprCompEvent	12410	compIncompleteRelease	0
CprCompEvent	12410	compression rate, /min	113
CprCompEvent	12950	endTime	13400
CprCompEvent	12950	compression depth, mm	63	mm
CprCompEvent	12950	compPeakTime	13150	ms
CprCompEvent	12950	compInstantaneousPeriod	550	ms
CprCompEvent	12950	compAbsolutePeakDepth	63	mm
CprCompEvent	12950	compLeaningDepth	3	mm
CprCompEvent	12950	compression recoil (leaning depth), mm	5	mm
CprCompEvent	12950	compHandposXiphoid	0
CprCompEvent	12950	compHandposError	0
CprCompEvent	12950	compIncompleteRelease	0
CprCompEvent	12950	compression rate, /min	112
CprCompEvent	13510	endTime	13900
CprCompEvent	13510	compression depth, mm	61	mm
CprCompEvent	13510	compPeakTime	13700	ms
CprCompEvent	13510	compInstantaneousPeriod	550	ms
CprCompEvent	13510	compAbsolutePeakDepth	61	mm
CprCompEvent	13510	compLeaningDepth	5	mm
CprCompEvent	13510	compression recoil (leaning depth), mm	3	mm
CprCompEvent	13510	compHandposXiphoid	0
CprCompEvent	13510	compHandposError	0
CprCompEvent	13510	compIncompleteRelease	0
CprCompEvent	13510	compression rate, /min	111
CprCompEvent	14010	endTime	14520
CprCompEvent	14010	compression depth, mm	62	mm
CprCompEvent	14010	compPeakTime	14220	ms
CprCompEvent	14010	compInstantaneousPeriod	520	ms
CprCompEvent	14010	compAbsolutePeakDepth	62	mm
CprCompEvent	14010	compLeaningDepth	3	mm
CprCompEvent	14010	compression recoil (leaning depth), mm	3	mm
CprCompEvent	14010	compHandposXiphoid	0
CprCompEvent	14010	compHandposError	0
CprCompEvent	14010	compIncompleteRelease	0
CprCompEvent	14010	compression rate, /min	111
CprCompEvent	14550	endTime	14960
CprCompEvent	14550	compression depth, mm	61	mm
CprCompEvent	14550	compPeakTime	14760	ms
CprCompEvent	14550	compInstantaneousPeriod	540	ms
CprCompEvent	14550	compAbsolutePeakDepth	61	mm
CprCompEvent	14550	compLeaningDepth	3	mm
CprCompEvent	14550	compression recoil (leaning depth), mm	4	mm
CprCompEvent	14550	compHandposXiphoid	0
CprCompEvent	14550	compHandposError	0
CprCompEvent	14550	compIncompleteRelease	0
CprCompEvent	14550	compression rate, /min	111
CprCompEvent	15090	endTime	15520
CprCompEvent	15090	compression depth, mm	62	mm
CprCompEvent	15090	compPeakTime	15290	ms
CprCompEvent	15090	compInstantaneousPeriod	530	ms
CprCompEvent	15090	compAbsolutePeakDepth	62	mm
CprCompEvent	15090	compLeaningDepth	4	mm
CprCompEvent	15090	compression recoil (leaning depth), mm	3	mm
CprCompEvent	15090	compHandposXiphoid	0
CprCompEvent	15090	compHandposError	0
CprCompEvent	15090	compIncompleteRelease	0
CprCompEvent	15090	compression rate, /min	112
CprCompEvent	15660	endTime	16140
CprCompEvent	15660	compression depth, mm	60	mm
CprCompEvent	15660	compPeakTime	15840	ms
CprCompEvent	15660	compInstantaneousPeriod	550	ms
CprCompEvent	15660	compAbsolutePeakDepth	60	mm
CprCompEvent	15660	compLeaningDepth	3	mm
CprCompEvent	15660	compression recoil (leaning depth), mm	3	mm
CprCompEvent	15660	compHandposXiphoid	0
CprCompEvent	15660	compHandposError	0
CprCompEvent	15660	compIncompleteRelease	0
CprCompEvent	15660	compression rate, /min	111
CprCompEvent	16200	endTime	16680
CprCompEvent	16200	compression depth, mm	63	mm
CprCompEvent	16200	compPeakTime	16400	ms
CprCompEvent	16200	compInstantaneousPeriod	550	ms
CprCompEvent	16200	compAbsolutePeakDepth	63	mm
CprCompEvent	16200	compLeaningDepth	3	mm
CprCompEvent	16200	compression recoil (leaning depth), mm	4	mm
CprCompEvent	16200	compHandposXiphoid	0
CprCompEvent	16200	compHandposError	0
CprCompEvent	16200	compIncompleteRelease	0
CprCompEvent	16200	compression rate, /min	111
CprCompEvent	16750	endTime	17240
CprCompEvent	16750	compression depth, mm	63	mm
CprCompEvent	16750	compPeakTime	16920	ms
CprCompEvent	16750	compInstantaneousPeriod	520	ms
CprCompEvent	16750	compAbsolutePeakDepth	63	mm
CprCompEvent	16750	compLeaningDepth	4	mm
CprCompEvent	16750	compression recoil (leaning depth), mm	3	mm
CprCompEvent	16750	compHandposXiphoid	0
CprCompEvent	16750	compHandposError	0
CprCompEvent	16750	compIncompleteRelease	0
CprCompEvent	16750	compression rate, /min	111
CprCompEvent	17250	endTime	17840
CprCompEvent	17250	compression depth, mm	61	mm
CprCompEvent	17250	compPeakTime	17490	ms
CprCompEvent	17250	compInstantaneousPeriod	570	ms
CprCompEvent	17250	compAbsolutePeakDepth	61	mm
CprCompEvent	17250	compLeaningDepth	3	mm
CprCompEvent	17250	compression recoil (leaning depth), mm	2	mm
CprCompEvent	17250	compHandposXiphoid	0
CprCompEvent	17250	compHandposError	0
CprCompEvent	17250	compIncompleteRelease	0
CprCompEvent	17250	compression rate, /min	109
CprCompEvent	17870	endTime	18340
CprCompEvent	17870	compression depth, mm	61	mm
CprCompEvent	17870	compPeakTime	18080	ms
CprCompEvent	17870	compInstantaneousPeriod	590	ms
CprCompEvent	17870	compAbsolutePeakDepth	61	mm
CprCompEvent	17870	compLeaningDepth	2	mm
CprCompEvent	17870	compression recoil (leaning depth), mm	4	mm
CprCompEvent	17870	compHandposXiphoid	0
CprCompEvent	17870	compHandposError	0
CprCompEvent	17870	compIncompleteRelease	0
CprCompEvent	17870	compression rate, /min	106
CprCompEvent	18410	endTime	18900
CprCompEvent	18410	compression depth, mm	62	mm
CprCompEvent	18410	compPeakTime	18620	ms
CprCompEvent	18410	compInstantaneousPeriod	540	ms
CprCompEvent	18410	compAbsolutePeakDepth	62	mm
CprCompEvent	18410	compLeaningDepth	4	mm
CprCompEvent	18410	compression recoil (leaning depth), mm	3	mm
CprCompEvent	18410	compHandposXiphoid	0
CprCompEvent	18410	compHandposError	0
CprCompEvent	18410	compIncompleteRelease	0
CprCompEvent	18410	compression rate, /min	105
CprCompEvent	18920	endTime	19450
CprCompEvent	18920	compression depth, mm	60	mm
CprCompEvent	18920	compPeakTime	19150	ms
CprCompEvent	18920	compInstantaneousPeriod	540	ms
CprCompEvent	18920	compAbsolutePeakDepth	60	mm
CprCompEvent	18920	compLeaningDepth	3	mm
CprCompEvent	18920	compression recoil (leaning depth), mm	3	mm
CprCompEvent	18920	compHandposXiphoid	0
CprCompEvent	18920	compHandposError	0
CprCompEvent	18920	compIncompleteRelease	0
CprCompEvent	18920	compression rate, /min	108
CprCompEvent	19490	endTime	19960
CprCompEvent	19490	compression depth, mm	61	mm
CprCompEvent	19490	compPeakTime	19680	ms
CprCompEvent	19490	compInstantaneousPeriod	530	ms
CprCompEvent	19490	compAbsolutePeakDepth	61	mm
CprCompEvent	19490	compLeaningDepth	3	mm
CprCompEvent	19490	compression recoil (leaning depth), mm	2	mm
CprCompEvent	19490	compHandposXiphoid	0
CprCompEvent	19490	compHandposError	0
CprCompEvent	19490	compIncompleteRelease	0
CprCompEvent	19490	compression rate, /min	111
CprCompEvent	20030	endTime	20460
CprCompEvent	20030	compression depth, mm	62	mm
CprCompEvent	20030	compPeakTime	20230	ms
CprCompEvent	20030	compInstantaneousPeriod	550	ms
CprCompEvent	20030	compAbsolutePeakDepth	62	mm
CprCompEvent	20030	compLeaningDepth	2	mm
CprCompEvent	20030	compression recoil (leaning depth), mm	3	mm
CprCompEvent	20030	compHandposXiphoid	0
CprCompEvent	20030	compHandposError	0
CprCompEvent	20030	compIncompleteRelease	0
CprCompEvent	20030	compression rate, /min	111
CprCompEvent	20570	endTime	21080
CprCompEvent	20570	compression depth, mm	61	mm
CprCompEvent	20570	compPeakTime	20770	ms
CprCompEvent	20570	compInstantaneousPeriod	540	ms
CprCompEvent	20570	compAbsolutePeakDepth	61	mm
CprCompEvent	20570	compLeaningDepth	3	mm
CprCompEvent	20570	compression recoil (leaning depth), mm	1	mm
CprCompEvent	20570	compHandposXiphoid	0
CprCompEvent	20570	compHandposError	0
CprCompEvent	20570	compIncompleteRelease	0
CprCompEvent	20570	compression rate, /min	110
CprCompEvent	21110	endTime	21580
CprCompEvent	21110	compression depth, mm	60	mm
CprCompEvent	21110	compPeakTime	21310	ms
CprCompEvent	21110	compInstantaneousPeriod	540	ms
CprCompEvent	21110	compAbsolutePeakDepth	60	mm
CprCompEvent	21110	compLeaningDepth	1	mm
CprCompEvent	21110	compression recoil (leaning depth), mm	3	mm
CprCompEvent	21110	compHandposXiphoid	0
CprCompEvent	21110	compHandposError	0
CprCompEvent	21110	compIncompleteRelease	0
CprCompEvent	21110	compression rate, /min	109
CprCompEvent	21630	endTime	22040
CprCompEvent	21630	compression depth, mm	60	mm
CprCompEvent	21630	compPeakTime	21820	ms
CprCompEvent	21630	compInstantaneousPeriod	510	ms
CprCompEvent	21630	compAbsolutePeakDepth	60	mm
CprCompEvent	21630	compLeaningDepth	3	mm
CprCompEvent	21630	compression recoil (leaning depth), mm	3	mm
CprCompEvent	21630	compHandposXiphoid	0
CprCompEvent	21630	compHandposError	0
CprCompEvent	21630	compIncompleteRelease	0
CprCompEvent	21630	compression rate, /min	113
CprCompEvent	22170	endTime	22650
CprCompEvent	22170	compression depth, mm	61	mm
CprCompEvent	22170	compPeakTime	22360	ms
CprCompEvent	22170	compInstantaneousPeriod	540	ms
CprCompEvent	22170	compAbsolutePeakDepth	61	mm
CprCompEvent	22170	compLeaningDepth	3	mm
CprCompEvent	22170	compression recoil (leaning depth), mm	2	mm
CprCompEvent	22170	compHandposXiphoid	0
CprCompEvent	22170	compHandposError	0
CprCompEvent	22170	compIncompleteRelease	0
CprCompEvent	22170	compression rate, /min	114
CprCompEvent	22710	endTime	23140
CprCompEvent	22710	compression depth, mm	60	mm
CprCompEvent	22710	compPeakTime	22900	ms
CprCompEvent	22710	compInstantaneousPeriod	540	ms
CprCompEvent	22710	compAbsolutePeakDepth	60	mm
CprCompEvent	22710	compLeaningDepth	2	mm
CprCompEvent	22710	compression recoil (leaning depth), mm	4	mm
CprCompEvent	22710	compHandposXiphoid	0
CprCompEvent	22710	compHandposError	0
CprCompEvent	22710	compIncompleteRelease	0
CprCompEvent	22710	compression rate, /min	114
CprCompEvent	23260	endTime	23750
CprCompEvent	23260	compression depth, mm	60	mm
CprCompEvent	23260	compPeakTime	23450	ms
CprCompEvent	23260	compInstantaneousPeriod	540	ms
CprCompEvent	23260	compAbsolutePeakDepth	60	mm
CprCompEvent	23260	compLeaningDepth	4	mm
CprCompEvent	23260	compression recoil (leaning depth), mm	2	mm
CprCompEvent	23260	compHandposXiphoid	0
CprCompEvent	23260	compHandposError	0
CprCompEvent	23260	compIncompleteRelease	0
CprCompEvent	23260	compression rate, /min	110
CprCompEvent	23830	endTime	24320
CprCompEvent	23830	compression depth, mm	57	mm
CprCompEvent	23830	compPeakTime	24040	ms
CprCompEvent	23830	compInstantaneousPeriod	590	ms
CprCompEvent	23830	compAbsolutePeakDepth	57	mm
CprCompEvent	23830	compLeaningDepth	2	mm
CprCompEvent	23830	compression recoil (leaning depth), mm	1	mm
CprCompEvent	23830	compHandposXiphoid	0
CprCompEvent	23830	compHandposError	0
CprCompEvent	23830	compIncompleteRelease	0
CprCompEvent	23830	compression rate, /min	107
CprCompEvent	24410	endTime	24920
CprCompEvent	24410	compression depth, mm	59	mm
CprCompEvent	24410	compPeakTime	24590	ms
CprCompEvent	24410	compInstantaneousPeriod	550	ms
CprCompEvent	24410	compAbsolutePeakDepth	59	mm
CprCompEvent	24410	compLeaningDepth	1	mm
CprCompEvent	24410	compression recoil (leaning depth), mm	3	mm
CprCompEvent	24410	compHandposXiphoid	0
CprCompEvent	24410	compHandposError	0
CprCompEvent	24410	compIncompleteRelease	0
CprCompEvent	24410	compression rate, /min	107
CprCompEvent	24950	endTime	25440
CprCompEvent	24950	compression depth, mm	59	mm
CprCompEvent	24950	compPeakTime	25160	ms
CprCompEvent	24950	compInstantaneousPeriod	570	ms
CprCompEvent	24950	compAbsolutePeakDepth	59	mm
CprCompEvent	24950	compLeaningDepth	3	mm
CprCompEvent	24950	compression recoil (leaning depth), mm	3	mm
CprCompEvent	24950	compHandposXiphoid	0
CprCompEvent	24950	compHandposError	0
CprCompEvent	24950	compIncompleteRelease	0
CprCompEvent	24950	compression rate, /min	105
CprCompEvent	25510	endTime	25960
CprCompEvent	25510	compression depth, mm	57	mm
CprCompEvent	25510	compPeakTime	25700	ms
CprCompEvent	25510	compInstantaneousPeriod	540	ms
CprCompEvent	25510	compAbsolutePeakDepth	57	mm
CprCompEvent	25510	compLeaningDepth	3	mm
CprCompEvent	25510	compression recoil (leaning depth), mm	3	mm
CprCompEvent	25510	compHandposXiphoid	0
CprCompEvent	25510	compHandposError	0
CprCompEvent	25510	compIncompleteRelease	0
CprCompEvent	25510	compression rate, /min	108
CprCompEvent	26070	endTime	26550
CprCompEvent	26070	compression depth, mm	58	mm
CprCompEvent	26070	compPeakTime	26240	ms
CprCompEvent	26070	compInstantaneousPeriod	540	ms
CprCompEvent	26070	compAbsolutePeakDepth	58	mm
CprCompEvent	26070	compLeaningDepth	3	mm
CprCompEvent	26070	compression recoil (leaning depth), mm	2	mm
CprCompEvent	26070	compHandposXiphoid	0
CprCompEvent	26070	compHandposError	0
CprCompEvent	26070	compIncompleteRelease	0
CprCompEvent	26070	compression rate, /min	108
CprCompEvent	26570	endTime	27060
CprCompEvent	26570	compression depth, mm	60	mm
CprCompEvent	26570	compPeakTime	26790	ms
CprCompEvent	26570	compInstantaneousPeriod	550	ms
CprCompEvent	26570	compAbsolutePeakDepth	60	mm
CprCompEvent	26570	compLeaningDepth	2	mm
CprCompEvent	26570	compression recoil (leaning depth), mm	2	mm
CprCompEvent	26570	compHandposXiphoid	0
CprCompEvent	26570	compHandposError	0
CprCompEvent	26570	compIncompleteRelease	0
CprCompEvent	26570	compression rate, /min	109
CprCompEvent	27110	endTime	27550
CprCompEvent	27110	compression depth, mm	58	mm
CprCompEvent	27110	compPeakTime	27330	ms
CprCompEvent	27110	compInstantaneousPeriod	540	ms
CprCompEvent	27110	compAbsolutePeakDepth	58	mm
CprCompEvent	27110	compLeaningDepth	2	mm
CprCompEvent	27110	compression recoil (leaning depth), mm	4	mm
CprCompEvent	27110	compHandposXiphoid	0
CprCompEvent	27110	compHandposError	0
CprCompEvent	27110	compIncompleteRelease	0
CprCompEvent	27110	compression rate, /min	111
CprCompEvent	27650	endTime	28140
CprCompEvent	27650	compression depth, mm	59	mm
CprCompEvent	27650	compPeakTime	27860	ms
CprCompEvent	27650	compInstantaneousPeriod	530	ms
CprCompEvent	27650	compAbsolutePeakDepth	59	mm
CprCompEvent	27650	compLeaningDepth	4	mm
CprCompEvent	27650	compression recoil (leaning depth), mm	3	mm
CprCompEvent	27650	compHandposXiphoid	0
CprCompEvent	27650	compHandposError	0
CprCompEvent	27650	compIncompleteRelease	0
CprCompEvent	27650	compression rate, /min	111
CprCompEvent	28210	endTime	28680
CprCompEvent	28210	compression depth, mm	59	mm
CprCompEvent	28210	compPeakTime	28410	ms
CprCompEvent	28210	compInstantaneousPeriod	550	ms
CprCompEvent	28210	compAbsolutePeakDepth	59	mm
CprCompEvent	28210	compLeaningDepth	3	mm
CprCompEvent	28210	compression recoil (leaning depth), mm	3	mm
CprCompEvent	28210	compHandposXiphoid	0
CprCompEvent	28210	compHandposError	0
CprCompEvent	28210	compIncompleteRelease	0
CprCompEvent	28210	compression rate, /min	111
CprCompEvent	28750	endTime	29200
CprCompEvent	28750	compression depth, mm	57	mm
CprCompEvent	28750	compPeakTime	28940	ms
CprCompEvent	28750	compInstantaneousPeriod	530	ms
CprCompEvent	28750	compAbsolutePeakDepth	57	mm
CprCompEvent	28750	compLeaningDepth	3	mm
CprCompEvent	28750	compression recoil (leaning depth), mm	3	mm
CprCompEvent	28750	compHandposXiphoid	0
CprCompEvent	28750	compHandposError	0
CprCompEvent	28750	compIncompleteRelease	0
CprCompEvent	28750	compression rate, /min	111
CprCompEvent	29330	endTime	29780
CprCompEvent	29330	compression depth, mm	59	mm
CprCompEvent	29330	compPeakTime	29500	ms
CprCompEvent	29330	compInstantaneousPeriod	560	ms
CprCompEvent	29330	compAbsolutePeakDepth	59	mm
CprCompEvent	29330	compLeaningDepth	3	mm
CprCompEvent	29330	compression recoil (leaning depth), mm	2	mm
CprCompEvent	29330	compHandposXiphoid	0
CprCompEvent	29330	compHandposError	0
CprCompEvent	29330	compIncompleteRelease	0
CprCompEvent	29330	compression rate, /min	109
CprCompEvent	29830	endTime	30340
CprCompEvent	29830	compression depth, mm	57	mm
CprCompEvent	29830	compPeakTime	30060	ms
CprCompEvent	29830	compInstantaneousPeriod	560	ms
CprCompEvent	29830	compAbsolutePeakDepth	57	mm
CprCompEvent	29830	compLeaningDepth	2	mm
CprCompEvent	29830	compression recoil (leaning depth), mm	2	mm
CprCompEvent	29830	compHandposXiphoid	0
CprCompEvent	29830	compHandposError	0
CprCompEvent	29830	compIncompleteRelease	0
CprCompEvent	29830	compression rate, /min	108
CprCompEvent	30410	endTime	30820
CprCompEvent	30410	compression depth, mm	55	mm
CprCompEvent	30410	compPeakTime	30610	ms
CprCompEvent	30410	compInstantaneousPeriod	550	ms
CprCompEvent	30410	compAbsolutePeakDepth	55	mm
CprCompEvent	30410	compLeaningDepth	2	mm
CprCompEvent	30410	compression recoil (leaning depth), mm	3	mm
CprCompEvent	30410	compHandposXiphoid	0
CprCompEvent	30410	compHandposError	0
CprCompEvent	30410	compIncompleteRelease	0
CprCompEvent	30410	compression rate, /min	108
CprCompEvent	30940	endTime	31400
CprCompEvent	30940	compression depth, mm	57	mm
CprCompEvent	30940	compPeakTime	31110	ms
CprCompEvent	30940	compInstantaneousPeriod	510	ms
CprCompEvent	30940	compAbsolutePeakDepth	57	mm
CprCompEvent	30940	compLeaningDepth	3	mm
CprCompEvent	30940	compression recoil (leaning depth), mm	2	mm
CprCompEvent	30940	compHandposXiphoid	0
CprCompEvent	30940	compHandposError	0
CprCompEvent	30940	compIncompleteRelease	0
CprCompEvent	30940	compression rate, /min	112
CprCompEvent	31450	endTime	31940
CprCompEvent	31450	compression depth, mm	58	mm
CprCompEvent	31450	compPeakTime	31640	ms
CprCompEvent	31450	compInstantaneousPeriod	530	ms
CprCompEvent	31450	compAbsolutePeakDepth	58	mm
CprCompEvent	31450	compLeaningDepth	2	mm
CprCompEvent	31450	compression recoil (leaning depth), mm	3	mm
CprCompEvent	31450	compHandposXiphoid	0
CprCompEvent	31450	compHandposError	0
CprCompEvent	31450	compIncompleteRelease	0
CprCompEvent	31450	compression rate, /min	114
CprCompEvent	32020	endTime	32500
CprCompEvent	32020	compression depth, mm	56	mm
CprCompEvent	32020	compPeakTime	32200	ms
CprCompEvent	32020	compInstantaneousPeriod	560	ms
CprCompEvent	32020	compAbsolutePeakDepth	56	mm
CprCompEvent	32020	compLeaningDepth	3	mm
CprCompEvent	32020	compression recoil (leaning depth), mm	2	mm
CprCompEvent	32020	compHandposXiphoid	0
CprCompEvent	32020	compHandposError	0
CprCompEvent	32020	compIncompleteRelease	0
CprCompEvent	32020	compression rate, /min	111
CprCompEvent	32550	endTime	33020
CprCompEvent	32550	compression depth, mm	56	mm
CprCompEvent	32550	compPeakTime	32750	ms
CprCompEvent	32550	compInstantaneousPeriod	550	ms
CprCompEvent	32550	compAbsolutePeakDepth	56	mm
CprCompEvent	32550	compLeaningDepth	2	mm
CprCompEvent	32550	compression recoil (leaning depth), mm	2	mm
CprCompEvent	32550	compHandposXiphoid	0
CprCompEvent	32550	compHandposError	0
CprCompEvent	32550	compIncompleteRelease	0
CprCompEvent	32550	compression rate, /min	108
CprCompEvent	33070	endTime	33560
CprCompEvent	33070	compression depth, mm	56	mm
CprCompEvent	33070	compPeakTime	33270	ms
CprCompEvent	33070	compInstantaneousPeriod	520	ms
CprCompEvent	33070	compAbsolutePeakDepth	56	mm
CprCompEvent	33070	compLeaningDepth	2	mm
CprCompEvent	33070	compression recoil (leaning depth), mm	1	mm
CprCompEvent	33070	compHandposXiphoid	0
CprCompEvent	33070	compHandposError	0
CprCompEvent	33070	compIncompleteRelease	0
CprCompEvent	33070	compression rate, /min	111
CprCompEvent	33630	endTime	34120
CprCompEvent	33630	compression depth, mm	57	mm
CprCompEvent	33630	compPeakTime	33800	ms
CprCompEvent	33630	compInstantaneousPeriod	530	ms
CprCompEvent	33630	compAbsolutePeakDepth	57	mm
CprCompEvent	33630	compLeaningDepth	1	mm
CprCompEvent	33630	compression recoil (leaning depth), mm	1	mm
CprCompEvent	33630	compHandposXiphoid	0
CprCompEvent	33630	compHandposError	0
CprCompEvent	33630	compIncompleteRelease	0
CprCompEvent	33630	compression rate, /min	113
CprCompEvent	34190	endTime	34660
CprCompEvent	34190	compression depth, mm	59	mm
CprCompEvent	34190	compPeakTime	34340	ms
CprCompEvent	34190	compInstantaneousPeriod	540	ms
CprCompEvent	34190	compAbsolutePeakDepth	59	mm
CprCompEvent	34190	compLeaningDepth	1	mm
CprCompEvent	34190	compression recoil (leaning depth), mm	1	mm
CprCompEvent	34190	compHandposXiphoid	0
CprCompEvent	34190	compHandposError	0
CprCompEvent	34190	compIncompleteRelease	0
CprCompEvent	34190	compression rate, /min	114
CprCompEvent	34690	endTime	35200
CprCompEvent	34690	compression depth, mm	59	mm
CprCompEvent	34690	compPeakTime	34890	ms
CprCompEvent	34690	compInstantaneousPeriod	550	ms
CprCompEvent	34690	compAbsolutePeakDepth	59	mm
CprCompEvent	34690	compLeaningDepth	1	mm
CprCompEvent	34690	compression recoil (leaning depth), mm	0	mm
CprCompEvent	34690	compHandposXiphoid	0
CprCompEvent	34690	compHandposError	0
CprCompEvent	34690	compIncompleteRelease	0
CprCompEvent	34690	compression rate, /min	109
CprCompEvent	35250	endTime	35700
CprCompEvent	35250	compression depth, mm	57	mm
CprCompEvent	35250	compPeakTime	35450	ms
CprCompEvent	35250	compInstantaneousPeriod	560	ms
CprCompEvent	35250	compAbsolutePeakDepth	57	mm
CprCompEvent	35250	compLeaningDepth	0	mm
CprCompEvent	35250	compression recoil (leaning depth), mm	0	mm
CprCompEvent	35250	compHandposXiphoid	0
CprCompEvent	35250	compHandposError	0
CprCompEvent	35250	compIncompleteRelease	0
CprCompEvent	35250	compression rate, /min	109
CprCompEvent	35810	endTime	36320
CprCompEvent	35810	compression depth, mm	57	mm
CprCompEvent	35810	compPeakTime	36010	ms
CprCompEvent	35810	compInstantaneousPeriod	560	ms
CprCompEvent	35810	compAbsolutePeakDepth	57	mm
CprCompEvent	35810	compLeaningDepth	0	mm
CprCompEvent	35810	compression recoil (leaning depth), mm	0	mm
CprCompEvent	35810	compHandposXiphoid	0
CprCompEvent	35810	compHandposError	0
CprCompEvent	35810	compIncompleteRelease	0
CprCompEvent	35810	compression rate, /min	108
CprCompEvent	36390	endTime	36840
CprCompEvent	36390	compression depth, mm	58	mm
CprCompEvent	36390	compPeakTime	36570	ms
CprCompEvent	36390	compInstantaneousPeriod	560	ms
CprCompEvent	36390	compAbsolutePeakDepth	58	mm
CprCompEvent	36390	compLeaningDepth	0	mm
CprCompEvent	36390	compression recoil (leaning depth), mm	1	mm
CprCompEvent	36390	compHandposXiphoid	0
CprCompEvent	36390	compHandposError	0
CprCompEvent	36390	compIncompleteRelease	0
CprCompEvent	36390	compression rate, /min	108
CprCompEvent	36910	endTime	37370
CprCompEvent	36910	compression depth, mm	57	mm
CprCompEvent	36910	compPeakTime	37130	ms
CprCompEvent	36910	compInstantaneousPeriod	560	ms
CprCompEvent	36910	compAbsolutePeakDepth	57	mm
CprCompEvent	36910	compLeaningDepth	1	mm
CprCompEvent	36910	compression recoil (leaning depth), mm	0	mm
CprCompEvent	36910	compHandposXiphoid	0
CprCompEvent	36910	compHandposError	0
CprCompEvent	36910	compIncompleteRelease	0
CprCompEvent	36910	compression rate, /min	107
CprCompEvent	37470	endTime	37880
CprCompEvent	37470	compression depth, mm	54	mm
CprCompEvent	37470	compPeakTime	37650	ms
CprCompEvent	37470	compInstantaneousPeriod	520	ms
CprCompEvent	37470	compAbsolutePeakDepth	54	mm
CprCompEvent	37470	compLeaningDepth	0	mm
CprCompEvent	37470	compression recoil (leaning depth), mm	2	mm
CprCompEvent	37470	compHandposXiphoid	0
CprCompEvent	37470	compHandposError	0
CprCompEvent	37470	compIncompleteRelease	0
CprCompEvent	37470	compression rate, /min	108
CprCompEvent	37980	endTime	38390
CprCompEvent	37980	compression depth, mm	53	mm
CprCompEvent	37980	compPeakTime	38160	ms
CprCompEvent	37980	compInstantaneousPeriod	500	ms
CprCompEvent	37980	compAbsolutePeakDepth	53	mm
CprCompEvent	37980	compLeaningDepth	2	mm
CprCompEvent	37980	compression recoil (leaning depth), mm	0	mm
CprCompEvent	37980	compHandposXiphoid	0
CprCompEvent	37980	compHandposError	0
CprCompEvent	37980	compIncompleteRelease	0
CprCompEvent	37980	compression rate, /min	114
CprCompEvent	38520	endTime	38940
CprCompEvent	38520	compression depth, mm	55	mm
CprCompEvent	38520	compPeakTime	38710	ms
CprCompEvent	38520	compInstantaneousPeriod	550	ms
CprCompEvent	38520	compAbsolutePeakDepth	55	mm
CprCompEvent	38520	compLeaningDepth	0	mm
CprCompEvent	38520	compression recoil (leaning depth), mm	0	mm
CprCompEvent	38520	compHandposXiphoid	0
CprCompEvent	38520	compHandposError	0
CprCompEvent	38520	compIncompleteRelease	0
CprCompEvent	38520	compression rate, /min	115
CprCompEvent	39010	endTime	39460
CprCompEvent	39010	compression depth, mm	56	mm
CprCompEvent	39010	compPeakTime	39210	ms
CprCompEvent	39010	compInstantaneousPeriod	500	ms
CprCompEvent	39010	compAbsolutePeakDepth	56	mm
CprCompEvent	39010	compLeaningDepth	0	mm
CprCompEvent	39010	compression recoil (leaning depth), mm	0	mm
CprCompEvent	39010	compHandposXiphoid	0
CprCompEvent	39010	compHandposError	0
CprCompEvent	39010	compIncompleteRelease	0
CprCompEvent	39010	compression rate, /min	115
CprCompEvent	39550	endTime	40000
CprCompEvent	39550	compression depth, mm	56	mm
CprCompEvent	39550	compPeakTime	39750	ms
CprCompEvent	39550	compInstantaneousPeriod	540	ms
CprCompEvent	39550	compAbsolutePeakDepth	56	mm
CprCompEvent	39550	compLeaningDepth	0	mm
CprCompEvent	39550	compression recoil (leaning depth), mm	0	mm
CprCompEvent	39550	compHandposXiphoid	0
CprCompEvent	39550	compHandposError	0
CprCompEvent	39550	compIncompleteRelease	0
CprCompEvent	39550	compression rate, /min	113
CprCompEvent	40090	endTime	40520
CprCompEvent	40090	compression depth, mm	56	mm
CprCompEvent	40090	compPeakTime	40290	ms
CprCompEvent	40090	compInstantaneousPeriod	540	ms
CprCompEvent	40090	compAbsolutePeakDepth	56	mm
CprCompEvent	40090	compLeaningDepth	0	mm
CprCompEvent	40090	compression recoil (leaning depth), mm	0	mm
CprCompEvent	40090	compHandposXiphoid	0
CprCompEvent	40090	compHandposError	0
CprCompEvent	40090	compIncompleteRelease	0
CprCompEvent	40090	compression rate, /min	113
CprCompEvent	40630	endTime	41040
CprCompEvent	40630	compression depth, mm	54	mm
CprCompEvent	40630	compPeakTime	40810	ms
CprCompEvent	40630	compInstantaneousPeriod	520	ms
CprCompEvent	40630	compAbsolutePeakDepth	54	mm
CprCompEvent	40630	compLeaningDepth	0	mm
CprCompEvent	40630	compression recoil (leaning depth), mm	0	mm
CprCompEvent	40630	compHandposXiphoid	0
CprCompEvent	40630	compHandposError	0
CprCompEvent	40630	compIncompleteRelease	0
CprCompEvent	40630	compression rate, /min	112
CprCompEvent	41190	endTime	41600
CprCompEvent	41190	compression depth, mm	56	mm
CprCompEvent	41190	compPeakTime	41350	ms
CprCompEvent	41190	compInstantaneousPeriod	540	ms
CprCompEvent	41190	compAbsolutePeakDepth	56	mm
CprCompEvent	41190	compLeaningDepth	0	mm
CprCompEvent	41190	compression recoil (leaning depth), mm	0	mm
CprCompEvent	41190	compHandposXiphoid	0
CprCompEvent	41190	compHandposError	0
CprCompEvent	41190	compIncompleteRelease	0
CprCompEvent	41190	compression rate, /min	112
CprCompEvent	41710	endTime	42140
CprCompEvent	41710	compression depth, mm	56	mm
CprCompEvent	41710	compPeakTime	41920	ms
CprCompEvent	41710	compInstantaneousPeriod	570	ms
CprCompEvent	41710	compAbsolutePeakDepth	56	mm
CprCompEvent	41710	compLeaningDepth	0	mm
CprCompEvent	41710	compression recoil (leaning depth), mm	0	mm
CprCompEvent	41710	compHandposXiphoid	0
CprCompEvent	41710	compHandposError	0
CprCompEvent	41710	compIncompleteRelease	0
CprCompEvent	41710	compression rate, /min	111
CprCompEvent	42250	endTime	42700
CprCompEvent	42250	compression depth, mm	57	mm
CprCompEvent	42250	compPeakTime	42450	ms
CprCompEvent	42250	compInstantaneousPeriod	530	ms
CprCompEvent	42250	compAbsolutePeakDepth	57	mm
CprCompEvent	42250	compLeaningDepth	0	mm
CprCompEvent	42250	compression recoil (leaning depth), mm	0	mm
CprCompEvent	42250	compHandposXiphoid	0
CprCompEvent	42250	compHandposError	0
CprCompEvent	42250	compIncompleteRelease	0
CprCompEvent	42250	compression rate, /min	110
CprCompEvent	42810	endTime	43240
CprCompEvent	42810	compression depth, mm	56	mm
CprCompEvent	42810	compPeakTime	43000	ms
CprCompEvent	42810	compInstantaneousPeriod	550	ms
CprCompEvent	42810	compAbsolutePeakDepth	56	mm
CprCompEvent	42810	compLeaningDepth	0	mm
CprCompEvent	42810	compression recoil (leaning depth), mm	0	mm
CprCompEvent	42810	compHandposXiphoid	0
CprCompEvent	42810	compHandposError	0
CprCompEvent	42810	compIncompleteRelease	0
CprCompEvent	42810	compression rate, /min	108
CprCompEvent	43390	endTime	43780
CprCompEvent	43390	compression depth, mm	57	mm
CprCompEvent	43390	compPeakTime	43550	ms
CprCompEvent	43390	compInstantaneousPeriod	550	ms
CprCompEvent	43390	compAbsolutePeakDepth	57	mm
CprCompEvent	43390	compLeaningDepth	0	mm
CprCompEvent	43390	compression recoil (leaning depth), mm	0	mm
CprCompEvent	43390	compHandposXiphoid	0
CprCompEvent	43390	compHandposError	0
CprCompEvent	43390	compIncompleteRelease	0
CprCompEvent	43390	compression rate, /min	111
CprCompEvent	43930	endTime	44330
CprCompEvent	43930	compression depth, mm	56	mm
CprCompEvent	43930	compPeakTime	44080	ms
CprCompEvent	43930	compInstantaneousPeriod	530	ms
CprCompEvent	43930	compAbsolutePeakDepth	56	mm
CprCompEvent	43930	compLeaningDepth	0	mm
CprCompEvent	43930	compression recoil (leaning depth), mm	0	mm
CprCompEvent	43930	compHandposXiphoid	0
CprCompEvent	43930	compHandposError	0
CprCompEvent	43930	compIncompleteRelease	0
CprCompEvent	43930	compression rate, /min	111
CprCompEvent	44450	endTime	44880
CprCompEvent	44450	compression depth, mm	56	mm
CprCompEvent	44450	compPeakTime	44610	ms
CprCompEvent	44450	compInstantaneousPeriod	530	ms
CprCompEvent	44450	compAbsolutePeakDepth	56	mm
CprCompEvent	44450	compLeaningDepth	0	mm
CprCompEvent	44450	compression recoil (leaning depth), mm	0	mm
CprCompEvent	44450	compHandposXiphoid	0
CprCompEvent	44450	compHandposError	0
CprCompEvent	44450	compIncompleteRelease	0
CprCompEvent	44450	compression rate, /min	112
CprCompEvent	45050	endTime	45420
CprCompEvent	45050	compression depth, mm	54	mm
CprCompEvent	45050	compPeakTime	45210	ms
CprCompEvent	45050	compInstantaneousPeriod	600	ms
CprCompEvent	45050	compAbsolutePeakDepth	54	mm
CprCompEvent	45050	compLeaningDepth	0	mm
CprCompEvent	45050	compression recoil (leaning depth), mm	0	mm
CprCompEvent	45050	compHandposXiphoid	0
CprCompEvent	45050	compHandposError	0
CprCompEvent	45050	compIncompleteRelease	0
CprCompEvent	45050	compression rate, /min	108
CprCompEvent	45560	endTime	45950
CprCompEvent	45560	compression depth, mm	55	mm
CprCompEvent	45560	compPeakTime	45730	ms
CprCompEvent	45560	compInstantaneousPeriod	530	ms
CprCompEvent	45560	compAbsolutePeakDepth	55	mm
CprCompEvent	45560	compLeaningDepth	0	mm
CprCompEvent	45560	compression recoil (leaning depth), mm	0	mm
CprCompEvent	45560	compHandposXiphoid	0
CprCompEvent	45560	compHandposError	0
CprCompEvent	45560	compIncompleteRelease	0
CprCompEvent	45560	compression rate, /min	108
CprCompEvent	46090	endTime	46460
CprCompEvent	46090	compression depth, mm	53	mm
CprCompEvent	46090	compPeakTime	46240	ms
CprCompEvent	46090	compInstantaneousPeriod	510	ms
CprCompEvent	46090	compAbsolutePeakDepth	53	mm
CprCompEvent	46090	compLeaningDepth	0	mm
CprCompEvent	46090	compression recoil (leaning depth), mm	0	mm
CprCompEvent	46090	compHandposXiphoid	0
CprCompEvent	46090	compHandposError	0
CprCompEvent	46090	compIncompleteRelease	0
CprCompEvent	46090	compression rate, /min	110
CprCompEvent	46590	endTime	46980
CprCompEvent	46590	compression depth, mm	55	mm
CprCompEvent	46590	compPeakTime	46760	ms
CprCompEvent	46590	compInstantaneousPeriod	520	ms
CprCompEvent	46590	compAbsolutePeakDepth	55	mm
CprCompEvent	46590	compLeaningDepth	0	mm
CprCompEvent	46590	compression recoil (leaning depth), mm	0	mm
CprCompEvent	46590	compHandposXiphoid	0
CprCompEvent	46590	compHandposError	0
CprCompEvent	46590	compIncompleteRelease	0
CprCompEvent	46590	compression rate, /min	114
CprCompEvent	47130	endTime	47500
CprCompEvent	47130	compression depth, mm	58	mm
CprCompEvent	47130	compPeakTime	47300	ms
CprCompEvent	47130	compInstantaneousPeriod	540	ms
CprCompEvent	47130	compAbsolutePeakDepth	58	mm
CprCompEvent	47130	compLeaningDepth	0	mm
CprCompEvent	47130	compression recoil (leaning depth), mm	0	mm
CprCompEvent	47130	compHandposXiphoid	0
CprCompEvent	47130	compHandposError	0
CprCompEvent	47130	compIncompleteRelease	0
CprCompEvent	47130	compression rate, /min	114
CprCompEvent	47660	endTime	48060
CprCompEvent	47660	compression depth, mm	53	mm
CprCompEvent	47660	compPeakTime	47850	ms
CprCompEvent	47660	compInstantaneousPeriod	540	ms
CprCompEvent	47660	compAbsolutePeakDepth	53	mm
CprCompEvent	47660	compLeaningDepth	0	mm
CprCompEvent	47660	compression recoil (leaning depth), mm	0	mm
CprCompEvent	47660	compHandposXiphoid	0
CprCompEvent	47660	compHandposError	0
CprCompEvent	47660	compIncompleteRelease	0
CprCompEvent	47660	compression rate, /min	112
CprCompEvent	48210	endTime	48600
CprCompEvent	48210	compression depth, mm	55	mm
CprCompEvent	48210	compPeakTime	48390	ms
CprCompEvent	48210	compInstantaneousPeriod	540	ms
CprCompEvent	48210	compAbsolutePeakDepth	55	mm
CprCompEvent	48210	compLeaningDepth	0	mm
CprCompEvent	48210	compression recoil (leaning depth), mm	0	mm
CprCompEvent	48210	compHandposXiphoid	0
CprCompEvent	48210	compHandposError	0
CprCompEvent	48210	compIncompleteRelease	0
CprCompEvent	48210	compression rate, /min	112
CprCompEvent	48750	endTime	49080
CprCompEvent	48750	compression depth, mm	56	mm
CprCompEvent	48750	compPeakTime	48890	ms
CprCompEvent	48750	compInstantaneousPeriod	500	ms
CprCompEvent	48750	compAbsolutePeakDepth	56	mm
CprCompEvent	48750	compLeaningDepth	0	mm
CprCompEvent	48750	compression recoil (leaning depth), mm	0	mm
CprCompEvent	48750	compHandposXiphoid	0
CprCompEvent	48750	compHandposError	0
CprCompEvent	48750	compIncompleteRelease	0
CprCompEvent	48750	compression rate, /min	114
CprCompEvent	49240	endTime	49600
CprCompEvent	49240	compression depth, mm	54	mm
CprCompEvent	49240	compPeakTime	49430	ms
CprCompEvent	49240	compInstantaneousPeriod	550	ms
CprCompEvent	49240	compAbsolutePeakDepth	54	mm
CprCompEvent	49240	compLeaningDepth	0	mm
CprCompEvent	49240	compression recoil (leaning depth), mm	0	mm
CprCompEvent	49240	compHandposXiphoid	0
CprCompEvent	49240	compHandposError	0
CprCompEvent	49240	compIncompleteRelease	0
CprCompEvent	49240	compression rate, /min	112
CprCompEvent	49780	endTime	50180
CprCompEvent	49780	compression depth, mm	56	mm
CprCompEvent	49780	compPeakTime	49950	ms
CprCompEvent	49780	compInstantaneousPeriod	510	ms
CprCompEvent	49780	compAbsolutePeakDepth	56	mm
CprCompEvent	49780	compLeaningDepth	0	mm
CprCompEvent	49780	compression recoil (leaning depth), mm	0	mm
CprCompEvent	49780	compHandposXiphoid	0
CprCompEvent	49780	compHandposError	0
CprCompEvent	49780	compIncompleteRelease	0
CprCompEvent	49780	compression rate, /min	115
CprCompEvent	50360	endTime	50750
CprCompEvent	50360	compression depth, mm	52	mm
CprCompEvent	50360	compPeakTime	50510	ms
CprCompEvent	50360	compInstantaneousPeriod	570	ms
CprCompEvent	50360	compAbsolutePeakDepth	52	mm
CprCompEvent	50360	compLeaningDepth	0	mm
CprCompEvent	50360	compression recoil (leaning depth), mm	0	mm
CprCompEvent	50360	compHandposXiphoid	0
CprCompEvent	50360	compHandposError	0
CprCompEvent	50360	compIncompleteRelease	0
CprCompEvent	50360	compression rate, /min	110
CprCompEvent	50900	endTime	51260
CprCompEvent	50900	compression depth, mm	54	mm
CprCompEvent	50900	compPeakTime	51050	ms
CprCompEvent	50900	compInstantaneousPeriod	530	ms
CprCompEvent	50900	compAbsolutePeakDepth	54	mm
CprCompEvent	50900	compLeaningDepth	0	mm
CprCompEvent	50900	compression recoil (leaning depth), mm	0	mm
CprCompEvent	50900	compHandposXiphoid	0
CprCompEvent	50900	compHandposError	0
CprCompEvent	50900	compIncompleteRelease	0
CprCompEvent	50900	compression rate, /min	112
CprCompEvent	51420	endTime	51800
CprCompEvent	51420	compression depth, mm	56	mm
CprCompEvent	51420	compPeakTime	51600	ms
CprCompEvent	51420	compInstantaneousPeriod	560	ms
CprCompEvent	51420	compAbsolutePeakDepth	56	mm
CprCompEvent	51420	compLeaningDepth	0	mm
CprCompEvent	51420	compression recoil (leaning depth), mm	0	mm
CprCompEvent	51420	compHandposXiphoid	0
CprCompEvent	51420	compHandposError	0
CprCompEvent	51420	compIncompleteRelease	0
CprCompEvent	51420	compression rate, /min	108
CprCompEvent	51940	endTime	52320
CprCompEvent	51940	compression depth, mm	55	mm
CprCompEvent	51940	compPeakTime	52140	ms
CprCompEvent	51940	compInstantaneousPeriod	540	ms
CprCompEvent	51940	compAbsolutePeakDepth	55	mm
CprCompEvent	51940	compLeaningDepth	0	mm
CprCompEvent	51940	compression recoil (leaning depth), mm	0	mm
CprCompEvent	51940	compHandposXiphoid	0
CprCompEvent	51940	compHandposError	0
CprCompEvent	51940	compIncompleteRelease	0
CprCompEvent	51940	compression rate, /min	111
CprCompEvent	52500	endTime	52880
CprCompEvent	52500	compression depth, mm	55	mm
CprCompEvent	52500	compPeakTime	52680	ms
CprCompEvent	52500	compInstantaneousPeriod	530	ms
CprCompEvent	52500	compAbsolutePeakDepth	55	mm
CprCompEvent	52500	compLeaningDepth	0	mm
CprCompEvent	52500	compression recoil (leaning depth), mm	0	mm
CprCompEvent	52500	compHandposXiphoid	0
CprCompEvent	52500	compHandposError	0
CprCompEvent	52500	compIncompleteRelease	0
CprCompEvent	52500	compression rate, /min	111
CprCompEvent	53040	endTime	53430
CprCompEvent	53040	compression depth, mm	53	mm
CprCompEvent	53040	compPeakTime	53210	ms
CprCompEvent	53040	compInstantaneousPeriod	540	ms
CprCompEvent	53040	compAbsolutePeakDepth	53	mm
CprCompEvent	53040	compLeaningDepth	0	mm
CprCompEvent	53040	compression recoil (leaning depth), mm	0	mm
CprCompEvent	53040	compHandposXiphoid	0
CprCompEvent	53040	compHandposError	0
CprCompEvent	53040	compIncompleteRelease	0
CprCompEvent	53040	compression rate, /min	109
CprCompEvent	53590	endTime	53980
CprCompEvent	53590	compression depth, mm	54	mm
CprCompEvent	53590	compPeakTime	53760	ms
CprCompEvent	53590	compInstantaneousPeriod	540	ms
CprCompEvent	53590	compAbsolutePeakDepth	54	mm
CprCompEvent	53590	compLeaningDepth	0	mm
CprCompEvent	53590	compression recoil (leaning depth), mm	0	mm
CprCompEvent	53590	compHandposXiphoid	0
CprCompEvent	53590	compHandposError	0
CprCompEvent	53590	compIncompleteRelease	0
CprCompEvent	53590	compression rate, /min	111
CprCompEvent	54120	endTime	54490
CprCompEvent	54120	compression depth, mm	53	mm
CprCompEvent	54120	compPeakTime	54290	ms
CprCompEvent	54120	compInstantaneousPeriod	540	ms
CprCompEvent	54120	compAbsolutePeakDepth	53	mm
CprCompEvent	54120	compLeaningDepth	0	mm
CprCompEvent	54120	compression recoil (leaning depth), mm	0	mm
CprCompEvent	54120	compHandposXiphoid	0
CprCompEvent	54120	compHandposError	0
CprCompEvent	54120	compIncompleteRelease	0
CprCompEvent	54120	compression rate, /min	110
CprCompEvent	54650	endTime	55000
CprCompEvent	54650	compression depth, mm	55	mm
CprCompEvent	54650	compPeakTime	54810	ms
CprCompEvent	54650	compInstantaneousPeriod	520	ms
CprCompEvent	54650	compAbsolutePeakDepth	55	mm
CprCompEvent	54650	compLeaningDepth	0	mm
CprCompEvent	54650	compression recoil (leaning depth), mm	0	mm
CprCompEvent	54650	compHandposXiphoid	0
CprCompEvent	54650	compHandposError	0
CprCompEvent	54650	compIncompleteRelease	0
CprCompEvent	54650	compression rate, /min	114
CprCompEvent	55170	endTime	55540
CprCompEvent	55170	compression depth, mm	53	mm
CprCompEvent	55170	compPeakTime	55340	ms
CprCompEvent	55170	compInstantaneousPeriod	530	ms
CprCompEvent	55170	compAbsolutePeakDepth	53	mm
CprCompEvent	55170	compLeaningDepth	0	mm
CprCompEvent	55170	compression recoil (leaning depth), mm	0	mm
CprCompEvent	55170	compHandposXiphoid	0
CprCompEvent	55170	compHandposError	0
CprCompEvent	55170	compIncompleteRelease	0
CprCompEvent	55170	compression rate, /min	113
CprCompEvent	55730	endTime	56140
CprCompEvent	55730	compression depth, mm	53	mm
CprCompEvent	55730	compPeakTime	55900	ms
CprCompEvent	55730	compInstantaneousPeriod	560	ms
CprCompEvent	55730	compAbsolutePeakDepth	53	mm
CprCompEvent	55730	compLeaningDepth	0	mm
CprCompEvent	55730	compression recoil (leaning depth), mm	0	mm
CprCompEvent	55730	compHandposXiphoid	0
CprCompEvent	55730	compHandposError	0
CprCompEvent	55730	compIncompleteRelease	0
CprCompEvent	55730	compression rate, /min	112
CprCompEvent	56310	endTime	56690
CprCompEvent	56310	compression depth, mm	55	mm
CprCompEvent	56310	compPeakTime	56460	ms
CprCompEvent	56310	compInstantaneousPeriod	560	ms
CprCompEvent	56310	compAbsolutePeakDepth	55	mm
CprCompEvent	56310	compLeaningDepth	0	mm
CprCompEvent	56310	compression recoil (leaning depth), mm	0	mm
CprCompEvent	56310	compHandposXiphoid	0
CprCompEvent	56310	compHandposError	0
CprCompEvent	56310	compIncompleteRelease	0
CprCompEvent	56310	compression rate, /min	109
CprCompEvent	56830	endTime	57200
CprCompEvent	56830	compression depth, mm	52	mm
CprCompEvent	56830	compPeakTime	57000	ms
CprCompEvent	56830	compInstantaneousPeriod	540	ms
CprCompEvent	56830	compAbsolutePeakDepth	52	mm
CprCompEvent	56830	compLeaningDepth	0	mm
CprCompEvent	56830	compression recoil (leaning depth), mm	0	mm
CprCompEvent	56830	compHandposXiphoid	0
CprCompEvent	56830	compHandposError	0
CprCompEvent	56830	compIncompleteRelease	0
CprCompEvent	56830	compression rate, /min	108
CprCompEvent	57390	endTime	57740
CprCompEvent	57390	compression depth, mm	54	mm
CprCompEvent	57390	compPeakTime	57530	ms
CprCompEvent	57390	compInstantaneousPeriod	530	ms
CprCompEvent	57390	compAbsolutePeakDepth	54	mm
CprCompEvent	57390	compLeaningDepth	0	mm
CprCompEvent	57390	compression recoil (leaning depth), mm	0	mm
CprCompEvent	57390	compHandposXiphoid	0
CprCompEvent	57390	compHandposError	0
CprCompEvent	57390	compIncompleteRelease	0
CprCompEvent	57390	compression rate, /min	109
CprCompEvent	57910	endTime	58260
CprCompEvent	57910	compression depth, mm	54	mm
CprCompEvent	57910	compPeakTime	58080	ms
CprCompEvent	57910	compInstantaneousPeriod	550	ms
CprCompEvent	57910	compAbsolutePeakDepth	54	mm
CprCompEvent	57910	compLeaningDepth	0	mm
CprCompEvent	57910	compression recoil (leaning depth), mm	0	mm
CprCompEvent	57910	compHandposXiphoid	0
CprCompEvent	57910	compHandposError	0
CprCompEvent	57910	compIncompleteRelease	0
CprCompEvent	57910	compression rate, /min	110
CprCompEvent	58430	endTime	58850
CprCompEvent	58430	compression depth, mm	52	mm
CprCompEvent	58430	compPeakTime	58610	ms
CprCompEvent	58430	compInstantaneousPeriod	530	ms
CprCompEvent	58430	compAbsolutePeakDepth	52	mm
CprCompEvent	58430	compLeaningDepth	0	mm
CprCompEvent	58430	compression recoil (leaning depth), mm	0	mm
CprCompEvent	58430	compHandposXiphoid	0
CprCompEvent	58430	compHandposError	0
CprCompEvent	58430	compIncompleteRelease	0
CprCompEvent	58430	compression rate, /min	111
CprCompEvent	59030	endTime	59380
CprCompEvent	59030	compression depth, mm	50	mm
CprCompEvent	59030	compPeakTime	59190	ms
CprCompEvent	59030	compInstantaneousPeriod	580	ms
CprCompEvent	59030	compAbsolutePeakDepth	50	mm
CprCompEvent	59030	compLeaningDepth	0	mm
CprCompEvent	59030	compression recoil (leaning depth), mm	0	mm
CprCompEvent	59030	compHandposXiphoid	0
CprCompEvent	59030	compHandposError	0
CprCompEvent	59030	compIncompleteRelease	0
CprCompEvent	59030	compression rate, /min	109
CprCompEvent	59550	endTime	59940
CprCompEvent	59550	compression depth, mm	52	mm
CprCompEvent	59550	compPeakTime	59720	ms
CprCompEvent	59550	compInstantaneousPeriod	530	ms
CprCompEvent	59550	compAbsolutePeakDepth	52	mm
CprCompEvent	59550	compLeaningDepth	0	mm
CprCompEvent	59550	compression recoil (leaning depth), mm	0	mm
CprCompEvent	59550	compHandposXiphoid	0
CprCompEvent	59550	compHandposError	0
CprCompEvent	59550	compIncompleteRelease	0
CprCompEvent	59550	compression rate, /min	109
CprCompEvent	60090	endTime	60500
CprCompEvent	60090	compression depth, mm	51	mm
CprCompEvent	60090	compPeakTime	60270	ms
CprCompEvent	60090	compInstantaneousPeriod	550	ms
CprCompEvent	60090	compAbsolutePeakDepth	51	mm
CprCompEvent	60090	compLeaningDepth	0	mm
CprCompEvent	60090	compression recoil (leaning depth), mm	0	mm
CprCompEvent	60090	compHandposXiphoid	0
CprCompEvent	60090	compHandposError	0
CprCompEvent	60090	compIncompleteRelease	0
CprCompEvent	60090	compression rate, /min	108
CprCompEvent	60660	endTime	61020
CprCompEvent	60660	compression depth, mm	51	mm
CprCompEvent	60660	compPeakTime	60820	ms
CprCompEvent	60660	compInstantaneousPeriod	540	ms
CprCompEvent	60660	compAbsolutePeakDepth	51	mm
CprCompEvent	60660	compLeaningDepth	0	mm
CprCompEvent	60660	compression recoil (leaning depth), mm	0	mm
CprCompEvent	60660	compHandposXiphoid	0
CprCompEvent	60660	compHandposError	0
CprCompEvent	60660	compIncompleteRelease	0
CprCompEvent	60660	compression rate, /min	110
CprCompEvent	61210	endTime	61560
CprCompEvent	61210	compression depth, mm	52	mm
CprCompEvent	61210	compPeakTime	61350	ms
CprCompEvent	61210	compInstantaneousPeriod	530	ms
CprCompEvent	61210	compAbsolutePeakDepth	52	mm
CprCompEvent	61210	compLeaningDepth	0	mm
CprCompEvent	61210	compression recoil (leaning depth), mm	0	mm
CprCompEvent	61210	compHandposXiphoid	0
CprCompEvent	61210	compHandposError	0
CprCompEvent	61210	compIncompleteRelease	0
CprCompEvent	61210	compression rate, /min	111
CprCompEvent	61730	endTime	62120
CprCompEvent	61730	compression depth, mm	52	mm
CprCompEvent	61730	compPeakTime	61900	ms
CprCompEvent	61730	compInstantaneousPeriod	550	ms
CprCompEvent	61730	compAbsolutePeakDepth	52	mm
CprCompEvent	61730	compLeaningDepth	0	mm
CprCompEvent	61730	compression recoil (leaning depth), mm	0	mm
CprCompEvent	61730	compHandposXiphoid	0
CprCompEvent	61730	compHandposError	0
CprCompEvent	61730	compIncompleteRelease	0
CprCompEvent	61730	compression rate, /min	111
CprCompEvent	62290	endTime	62680
CprCompEvent	62290	compression depth, mm	50	mm
CprCompEvent	62290	compPeakTime	62470	ms
CprCompEvent	62290	compInstantaneousPeriod	570	ms
CprCompEvent	62290	compAbsolutePeakDepth	50	mm
CprCompEvent	62290	compLeaningDepth	0	mm
CprCompEvent	62290	compression recoil (leaning depth), mm	0	mm
CprCompEvent	62290	compHandposXiphoid	0
CprCompEvent	62290	compHandposError	0
CprCompEvent	62290	compIncompleteRelease	0
CprCompEvent	62290	compression rate, /min	108
CprCompEvent	62810	endTime	63180
CprCompEvent	62810	compression depth, mm	52	mm
CprCompEvent	62810	compPeakTime	62970	ms
CprCompEvent	62810	compInstantaneousPeriod	500	ms
CprCompEvent	62810	compAbsolutePeakDepth	52	mm
CprCompEvent	62810	compLeaningDepth	0	mm
CprCompEvent	62810	compression recoil (leaning depth), mm	0	mm
CprCompEvent	62810	compHandposXiphoid	0
CprCompEvent	62810	compHandposError	0
CprCompEvent	62810	compIncompleteRelease	0
CprCompEvent	62810	compression rate, /min	111
CprCompEvent	63350	endTime	63720
CprCompEvent	63350	compression depth, mm	54	mm
CprCompEvent	63350	compPeakTime	63520	ms
CprCompEvent	63350	compInstantaneousPeriod	550	ms
CprCompEvent	63350	compAbsolutePeakDepth	54	mm
CprCompEvent	63350	compLeaningDepth	0	mm
CprCompEvent	63350	compression recoil (leaning depth), mm	0	mm
CprCompEvent	63350	compHandposXiphoid	0
CprCompEvent	63350	compHandposError	0
CprCompEvent	63350	compIncompleteRelease	0
CprCompEvent	63350	compression rate, /min	111
CprCompEvent	63890	endTime	64280
CprCompEvent	63890	compression depth, mm	53	mm
CprCompEvent	63890	compPeakTime	64060	ms
CprCompEvent	63890	compInstantaneousPeriod	540	ms
CprCompEvent	63890	compAbsolutePeakDepth	53	mm
CprCompEvent	63890	compLeaningDepth	0	mm
CprCompEvent	63890	compression recoil (leaning depth), mm	0	mm
CprCompEvent	63890	compHandposXiphoid	0
CprCompEvent	63890	compHandposError	0
CprCompEvent	63890	compIncompleteRelease	0
CprCompEvent	63890	compression rate, /min	114
CprCompEvent	64420	endTime	64780
CprCompEvent	64420	compression depth, mm	52	mm
CprCompEvent	64420	compPeakTime	64580	ms
CprCompEvent	64420	compInstantaneousPeriod	530	ms
CprCompEvent	64420	compAbsolutePeakDepth	52	mm
CprCompEvent	64420	compLeaningDepth	0	mm
CprCompEvent	64420	compression recoil (leaning depth), mm	0	mm
CprCompEvent	64420	compHandposXiphoid	0
CprCompEvent	64420	compHandposError	0
CprCompEvent	64420	compIncompleteRelease	0
CprCompEvent	64420	compression rate, /min	110
CprCompEvent	64930	endTime	65340
CprCompEvent	64930	compression depth, mm	49	mm
CprCompEvent	64930	compPeakTime	65110	ms
CprCompEvent	64930	compInstantaneousPeriod	530	ms
CprCompEvent	64930	compAbsolutePeakDepth	49	mm
CprCompEvent	64930	compLeaningDepth	0	mm
CprCompEvent	64930	compression recoil (leaning depth), mm	0	mm
CprCompEvent	64930	compHandposXiphoid	0
CprCompEvent	64930	compHandposError	0
CprCompEvent	64930	compIncompleteRelease	0
CprCompEvent	64930	compression rate, /min	111
CprCompEvent	65510	endTime	65880
CprCompEvent	65510	compression depth, mm	51	mm
CprCompEvent	65510	compPeakTime	65680	ms
CprCompEvent	65510	compInstantaneousPeriod	570	ms
CprCompEvent	65510	compAbsolutePeakDepth	51	mm
CprCompEvent	65510	compLeaningDepth	0	mm
CprCompEvent	65510	compression recoil (leaning depth), mm	0	mm
CprCompEvent	65510	compHandposXiphoid	0
CprCompEvent	65510	compHandposError	0
CprCompEvent	65510	compIncompleteRelease	0
CprCompEvent	65510	compression rate, /min	110
CprCompEvent	66050	endTime	66420
CprCompEvent	66050	compression depth, mm	52	mm
CprCompEvent	66050	compPeakTime	66210	ms
CprCompEvent	66050	compInstantaneousPeriod	530	ms
CprCompEvent	66050	compAbsolutePeakDepth	52	mm
CprCompEvent	66050	compLeaningDepth	0	mm
CprCompEvent	66050	compression recoil (leaning depth), mm	0	mm
CprCompEvent	66050	compHandposXiphoid	0
CprCompEvent	66050	compHandposError	0
CprCompEvent	66050	compIncompleteRelease	0
CprCompEvent	66050	compression rate, /min	111
CprCompEvent	66580	endTime	66970
CprCompEvent	66580	compression depth, mm	56	mm
CprCompEvent	66580	compPeakTime	66740	ms
CprCompEvent	66580	compInstantaneousPeriod	520	ms
CprCompEvent	66580	compAbsolutePeakDepth	56	mm
CprCompEvent	66580	compLeaningDepth	0	mm
CprCompEvent	66580	compression recoil (leaning depth), mm	0	mm
CprCompEvent	66580	compHandposXiphoid	0
CprCompEvent	66580	compHandposError	0
CprCompEvent	66580	compIncompleteRelease	0
CprCompEvent	66580	compression rate, /min	112
CprCompEvent	67080	endTime	67490
CprCompEvent	67080	compression depth, mm	53	mm
CprCompEvent	67080	compPeakTime	67270	ms
CprCompEvent	67080	compInstantaneousPeriod	530	ms
CprCompEvent	67080	compAbsolutePeakDepth	53	mm
CprCompEvent	67080	compLeaningDepth	0	mm
CprCompEvent	67080	compression recoil (leaning depth), mm	0	mm
CprCompEvent	67080	compHandposXiphoid	0
CprCompEvent	67080	compHandposError	0
CprCompEvent	67080	compIncompleteRelease	0
CprCompEvent	67080	compression rate, /min	113
CprCompEvent	67640	endTime	68040
CprCompEvent	67640	compression depth, mm	53	mm
CprCompEvent	67640	compPeakTime	67810	ms
CprCompEvent	67640	compInstantaneousPeriod	540	ms
CprCompEvent	67640	compAbsolutePeakDepth	53	mm
CprCompEvent	67640	compLeaningDepth	0	mm
CprCompEvent	67640	compression recoil (leaning depth), mm	0	mm
CprCompEvent	67640	compHandposXiphoid	0
CprCompEvent	67640	compHandposError	0
CprCompEvent	67640	compIncompleteRelease	0
CprCompEvent	67640	compression rate, /min	113
CprCompEvent	68170	endTime	68580
CprCompEvent	68170	compression depth, mm	53	mm
CprCompEvent	68170	compPeakTime	68360	ms
CprCompEvent	68170	compInstantaneousPeriod	550	ms
CprCompEvent	68170	compAbsolutePeakDepth	53	mm
CprCompEvent	68170	compLeaningDepth	0	mm
CprCompEvent	68170	compression recoil (leaning depth), mm	0	mm
CprCompEvent	68170	compHandposXiphoid	0
CprCompEvent	68170	compHandposError	0
CprCompEvent	68170	compIncompleteRelease	0
CprCompEvent	68170	compression rate, /min	110
CprCompEvent	68740	endTime	69100
CprCompEvent	68740	compression depth, mm	50	mm
CprCompEvent	68740	compPeakTime	68890	ms
CprCompEvent	68740	compInstantaneousPeriod	540	ms
CprCompEvent	68740	compAbsolutePeakDepth	50	mm
CprCompEvent	68740	compLeaningDepth	0	mm
CprCompEvent	68740	compression recoil (leaning depth), mm	0	mm
CprCompEvent	68740	compHandposXiphoid	0
CprCompEvent	68740	compHandposError	0
CprCompEvent	68740	compIncompleteRelease	0
CprCompEvent	68740	compression rate, /min	111
CprCompEvent	69250	endTime	69640
CprCompEvent	69250	compression depth, mm	52	mm
CprCompEvent	69250	compPeakTime	69420	ms
CprCompEvent	69250	compInstantaneousPeriod	530	ms
CprCompEvent	69250	compAbsolutePeakDepth	52	mm
CprCompEvent	69250	compLeaningDepth	0	mm
CprCompEvent	69250	compression recoil (leaning depth), mm	0	mm
CprCompEvent	69250	compHandposXiphoid	0
CprCompEvent	69250	compHandposError	0
CprCompEvent	69250	compIncompleteRelease	0
CprCompEvent	69250	compression rate, /min	110
CprCompEvent	69790	endTime	70180
CprCompEvent	69790	compression depth, mm	51	mm
CprCompEvent	69790	compPeakTime	69970	ms
CprCompEvent	69790	compInstantaneousPeriod	550	ms
CprCompEvent	69790	compAbsolutePeakDepth	51	mm
CprCompEvent	69790	compLeaningDepth	0	mm
CprCompEvent	69790	compression recoil (leaning depth), mm	0	mm
CprCompEvent	69790	compHandposXiphoid	0
CprCompEvent	69790	compHandposError	0
CprCompEvent	69790	compIncompleteRelease	0
CprCompEvent	69790	compression rate, /min	111
CprCompEvent	70340	endTime	70720
CprCompEvent	70340	compression depth, mm	52	mm
CprCompEvent	70340	compPeakTime	70490	ms
CprCompEvent	70340	compInstantaneousPeriod	510	ms
CprCompEvent	70340	compAbsolutePeakDepth	52	mm
CprCompEvent	70340	compLeaningDepth	0	mm
CprCompEvent	70340	compression recoil (leaning depth), mm	0	mm
CprCompEvent	70340	compHandposXiphoid	0
CprCompEvent	70340	compHandposError	0
CprCompEvent	70340	compIncompleteRelease	0
CprCompEvent	70340	compression rate, /min	114
CprCompEvent	70870	endTime	71260
CprCompEvent	70870	compression depth, mm	53	mm
CprCompEvent	70870	compPeakTime	71050	ms
CprCompEvent	70870	compInstantaneousPeriod	560	ms
CprCompEvent	70870	compAbsolutePeakDepth	53	mm
CprCompEvent	70870	compLeaningDepth	0	mm
CprCompEvent	70870	compression recoil (leaning depth), mm	0	mm
CprCompEvent	70870	compHandposXiphoid	0
CprCompEvent	70870	compHandposError	0
CprCompEvent	70870	compIncompleteRelease	0
CprCompEvent	70870	compression rate, /min	112
CprCompEvent	71420	endTime	71780
CprCompEvent	71420	compression depth, mm	51	mm
CprCompEvent	71420	compPeakTime	71580	ms
CprCompEvent	71420	compInstantaneousPeriod	540	ms
CprCompEvent	71420	compAbsolutePeakDepth	51	mm
CprCompEvent	71420	compLeaningDepth	0	mm
CprCompEvent	71420	compression recoil (leaning depth), mm	0	mm
CprCompEvent	71420	compHandposXiphoid	0
CprCompEvent	71420	compHandposError	0
CprCompEvent	71420	compIncompleteRelease	0
CprCompEvent	71420	compression rate, /min	112
CprCompEvent	71980	endTime	72350
CprCompEvent	71980	compression depth, mm	53	mm
CprCompEvent	71980	compPeakTime	72150	ms
CprCompEvent	71980	compInstantaneousPeriod	560	ms
CprCompEvent	71980	compAbsolutePeakDepth	53	mm
CprCompEvent	71980	compLeaningDepth	0	mm
CprCompEvent	71980	compression recoil (leaning depth), mm	0	mm
CprCompEvent	71980	compHandposXiphoid	0
CprCompEvent	71980	compHandposError	0
CprCompEvent	71980	compIncompleteRelease	0
CprCompEvent	71980	compression rate, /min	107
CprCompEvent	72490	endTime	72880
CprCompEvent	72490	compression depth, mm	52	mm
CprCompEvent	72490	compPeakTime	72660	ms
CprCompEvent	72490	compInstantaneousPeriod	520	ms
CprCompEvent	72490	compAbsolutePeakDepth	52	mm
CprCompEvent	72490	compLeaningDepth	0	mm
CprCompEvent	72490	compression recoil (leaning depth), mm	0	mm
CprCompEvent	72490	compHandposXiphoid	0
CprCompEvent	72490	compHandposError	0
CprCompEvent	72490	compIncompleteRelease	0
CprCompEvent	72490	compression rate, /min	110
CprCompEvent	73050	endTime	73450
CprCompEvent	73050	compression depth, mm	51	mm
CprCompEvent	73050	compPeakTime	73220	ms
CprCompEvent	73050	compInstantaneousPeriod	560	ms
CprCompEvent	73050	compAbsolutePeakDepth	51	mm
CprCompEvent	73050	compLeaningDepth	0	mm
CprCompEvent	73050	compression recoil (leaning depth), mm	0	mm
CprCompEvent	73050	compHandposXiphoid	0
CprCompEvent	73050	compHandposError	0
CprCompEvent	73050	compIncompleteRelease	0
CprCompEvent	73050	compression rate, /min	109
CprCompEvent	73640	endTime	74020
CprCompEvent	73640	compression depth, mm	53	mm
CprCompEvent	73640	compPeakTime	73790	ms
CprCompEvent	73640	compInstantaneousPeriod	560	ms
CprCompEvent	73640	compAbsolutePeakDepth	53	mm
CprCompEvent	73640	compLeaningDepth	0	mm
CprCompEvent	73640	compression recoil (leaning depth), mm	0	mm
CprCompEvent	73640	compHandposXiphoid	0
CprCompEvent	73640	compHandposError	0
CprCompEvent	73640	compIncompleteRelease	0
CprCompEvent	73640	compression rate, /min	109
CprCompEvent	74160	endTime	74570
CprCompEvent	74160	compression depth, mm	53	mm
CprCompEvent	74160	compPeakTime	74340	ms
CprCompEvent	74160	compInstantaneousPeriod	550	ms
CprCompEvent	74160	compAbsolutePeakDepth	53	mm
CprCompEvent	74160	compLeaningDepth	0	mm
CprCompEvent	74160	compression recoil (leaning depth), mm	0	mm
CprCompEvent	74160	compHandposXiphoid	0
CprCompEvent	74160	compHandposError	0
CprCompEvent	74160	compIncompleteRelease	0
CprCompEvent	74160	compression rate, /min	108
CprCompEvent	74710	endTime	75140
CprCompEvent	74710	compression depth, mm	53	mm
CprCompEvent	74710	compPeakTime	74900	ms
CprCompEvent	74710	compInstantaneousPeriod	560	ms
CprCompEvent	74710	compAbsolutePeakDepth	53	mm
CprCompEvent	74710	compLeaningDepth	0	mm
CprCompEvent	74710	compression recoil (leaning depth), mm	0	mm
CprCompEvent	74710	compHandposXiphoid	0
CprCompEvent	74710	compHandposError	0
CprCompEvent	74710	compIncompleteRelease	0
CprCompEvent	74710	compression rate, /min	107
CprCompEvent	75280	endTime	75680
CprCompEvent	75280	compression depth, mm	51	mm
CprCompEvent	75280	compPeakTime	75450	ms
CprCompEvent	75280	compInstantaneousPeriod	560	ms
CprCompEvent	75280	compAbsolutePeakDepth	51	mm
CprCompEvent	75280	compLeaningDepth	0	mm
CprCompEvent	75280	compression recoil (leaning depth), mm	0	mm
CprCompEvent	75280	compHandposXiphoid	0
CprCompEvent	75280	compHandposError	0
CprCompEvent	75280	compIncompleteRelease	0
CprCompEvent	75280	compression rate, /min	108
CprCompEvent	75840	endTime	76190
CprCompEvent	75840	compression depth, mm	51	mm
CprCompEvent	75840	compPeakTime	75990	ms
CprCompEvent	75840	compInstantaneousPeriod	530	ms
CprCompEvent	75840	compAbsolutePeakDepth	51	mm
CprCompEvent	75840	compLeaningDepth	0	mm
CprCompEvent	75840	compression recoil (leaning depth), mm	0	mm
CprCompEvent	75840	compHandposXiphoid	0
CprCompEvent	75840	compHandposError	0
CprCompEvent	75840	compIncompleteRelease	0
CprCompEvent	75840	compression rate, /min	107
CprCompEvent	76350	endTime	76720
CprCompEvent	76350	compression depth, mm	52	mm
CprCompEvent	76350	compPeakTime	76510	ms
CprCompEvent	76350	compInstantaneousPeriod	530	ms
CprCompEvent	76350	compAbsolutePeakDepth	52	mm
CprCompEvent	76350	compLeaningDepth	0	mm
CprCompEvent	76350	compression recoil (leaning depth), mm	0	mm
CprCompEvent	76350	compHandposXiphoid	0
CprCompEvent	76350	compHandposError	0
CprCompEvent	76350	compIncompleteRelease	0
CprCompEvent	76350	compression rate, /min	112
CprCompEvent	76910	endTime	77280
CprCompEvent	76910	compression depth, mm	49	mm
CprCompEvent	76910	compPeakTime	77060	ms
CprCompEvent	76910	compInstantaneousPeriod	550	ms
CprCompEvent	76910	compAbsolutePeakDepth	49	mm
CprCompEvent	76910	compLeaningDepth	0	mm
CprCompEvent	76910	compression recoil (leaning depth), mm	0	mm
CprCompEvent	76910	compHandposXiphoid	0
CprCompEvent	76910	compHandposError	0
CprCompEvent	76910	compIncompleteRelease	0
CprCompEvent	76910	compression rate, /min	112
CprCompEvent	77450	endTime	77820
CprCompEvent	77450	compression depth, mm	49	mm
CprCompEvent	77450	compPeakTime	77620	ms
CprCompEvent	77450	compInstantaneousPeriod	560	ms
CprCompEvent	77450	compAbsolutePeakDepth	49	mm
CprCompEvent	77450	compLeaningDepth	0	mm
CprCompEvent	77450	compression recoil (leaning depth), mm	0	mm
CprCompEvent	77450	compHandposXiphoid	0
CprCompEvent	77450	compHandposError	0
CprCompEvent	77450	compIncompleteRelease	0
CprCompEvent	77450	compression rate, /min	110
CprCompEvent	78030	endTime	78380
CprCompEvent	78030	compression depth, mm	47	mm
CprCompEvent	78030	compPeakTime	78180	ms
CprCompEvent	78030	compInstantaneousPeriod	560	ms
CprCompEvent	78030	compAbsolutePeakDepth	47	mm
CprCompEvent	78030	compLeaningDepth	0	mm
CprCompEvent	78030	compression recoil (leaning depth), mm	0	mm
CprCompEvent	78030	compHandposXiphoid	0
CprCompEvent	78030	compHandposError	0
CprCompEvent	78030	compIncompleteRelease	0
CprCompEvent	78030	compression rate, /min	107
CprCompEvent	78560	endTime	78920
CprCompEvent	78560	compression depth, mm	48	mm
CprCompEvent	78560	compPeakTime	78730	ms
CprCompEvent	78560	compInstantaneousPeriod	540	ms
CprCompEvent	78560	compAbsolutePeakDepth	48	mm
CprCompEvent	78560	compLeaningDepth	0	mm
CprCompEvent	78560	compression recoil (leaning depth), mm	0	mm
CprCompEvent	78560	compHandposXiphoid	0
CprCompEvent	78560	compHandposError	0
CprCompEvent	78560	compIncompleteRelease	0
CprCompEvent	78560	compression rate, /min	108
CprCompEvent	79110	endTime	79460
CprCompEvent	79110	compression depth, mm	49	mm
CprCompEvent	79110	compPeakTime	79270	ms
CprCompEvent	79110	compInstantaneousPeriod	540	ms
CprCompEvent	79110	compAbsolutePeakDepth	49	mm
CprCompEvent	79110	compLeaningDepth	0	mm
CprCompEvent	79110	compression recoil (leaning depth), mm	0	mm
CprCompEvent	79110	compHandposXiphoid	0
CprCompEvent	79110	compHandposError	0
CprCompEvent	79110	compIncompleteRelease	0
CprCompEvent	79110	compression rate, /min	109
CprCompEvent	79670	endTime	80040
CprCompEvent	79670	compression depth, mm	49	mm
CprCompEvent	79670	compPeakTime	79840	ms
CprCompEvent	79670	compInstantaneousPeriod	570	ms
CprCompEvent	79670	compAbsolutePeakDepth	49	mm
CprCompEvent	79670	compLeaningDepth	0	mm
CprCompEvent	79670	compression recoil (leaning depth), mm	0	mm
CprCompEvent	79670	compHandposXiphoid	0
CprCompEvent	79670	compHandposError	0
CprCompEvent	79670	compIncompleteRelease	0
CprCompEvent	79670	compression rate, /min	108
CprCompEvent	80200	endTime	80520
CprCompEvent	80200	compression depth, mm	50	mm
CprCompEvent	80200	compPeakTime	80350	ms
CprCompEvent	80200	compInstantaneousPeriod	520	ms
CprCompEvent	80200	compAbsolutePeakDepth	50	mm
CprCompEvent	80200	compLeaningDepth	0	mm
CprCompEvent	80200	compression recoil (leaning depth), mm	0	mm
CprCompEvent	80200	compHandposXiphoid	0
CprCompEvent	80200	compHandposError	0
CprCompEvent	80200	compIncompleteRelease	0
CprCompEvent	80200	compression rate, /min	111
CprCompEvent	80710	endTime	81080
CprCompEvent	80710	compression depth, mm	50	mm
CprCompEvent	80710	compPeakTime	80870	ms
CprCompEvent	80710	compInstantaneousPeriod	520	ms
CprCompEvent	80710	compAbsolutePeakDepth	50	mm
CprCompEvent	80710	compLeaningDepth	0	mm
CprCompEvent	80710	compression recoil (leaning depth), mm	0	mm
CprCompEvent	80710	compHandposXiphoid	0
CprCompEvent	80710	compHandposError	0
CprCompEvent	80710	compIncompleteRelease	0
CprCompEvent	80710	compression rate, /min	113
CprCompEvent	81260	endTime	81660
CprCompEvent	81260	compression depth, mm	50	mm
CprCompEvent	81260	compPeakTime	81430	ms
CprCompEvent	81260	compInstantaneousPeriod	550	ms
CprCompEvent	81260	compAbsolutePeakDepth	50	mm
CprCompEvent	81260	compLeaningDepth	0	mm
CprCompEvent	81260	compression recoil (leaning depth), mm	0	mm
CprCompEvent	81260	compHandposXiphoid	0
CprCompEvent	81260	compHandposError	0
CprCompEvent	81260	compIncompleteRelease	0
CprCompEvent	81260	compression rate, /min	115
CprCompEvent	81790	endTime	82190
CprCompEvent	81790	compression depth, mm	49	mm
CprCompEvent	81790	compPeakTime	81970	ms
CprCompEvent	81790	compInstantaneousPeriod	540	ms
CprCompEvent	81790	compAbsolutePeakDepth	49	mm
CprCompEvent	81790	compLeaningDepth	0	mm
CprCompEvent	81790	compression recoil (leaning depth), mm	0	mm
CprCompEvent	81790	compHandposXiphoid	0
CprCompEvent	81790	compHandposError	0
CprCompEvent	81790	compIncompleteRelease	0
CprCompEvent	81790	compression rate, /min	111
CprCompEvent	82350	endTime	82720
CprCompEvent	82350	compression depth, mm	50	mm
CprCompEvent	82350	compPeakTime	82500	ms
CprCompEvent	82350	compInstantaneousPeriod	530	ms
CprCompEvent	82350	compAbsolutePeakDepth	50	mm
CprCompEvent	82350	compLeaningDepth	0	mm
CprCompEvent	82350	compression recoil (leaning depth), mm	0	mm
CprCompEvent	82350	compHandposXiphoid	0
CprCompEvent	82350	compHandposError	0
CprCompEvent	82350	compIncompleteRelease	0
CprCompEvent	82350	compression rate, /min	110
CprCompEvent	82880	endTime	83250
CprCompEvent	82880	compression depth, mm	48	mm
CprCompEvent	82880	compPeakTime	83070	ms
CprCompEvent	82880	compInstantaneousPeriod	580	ms
CprCompEvent	82880	compAbsolutePeakDepth	48	mm
CprCompEvent	82880	compLeaningDepth	0	mm
CprCompEvent	82880	compression recoil (leaning depth), mm	0	mm
CprCompEvent	82880	compHandposXiphoid	0
CprCompEvent	82880	compHandposError	0
CprCompEvent	82880	compIncompleteRelease	0
CprCompEvent	82880	compression rate, /min	108
CprCompEvent	83410	endTime	83780
CprCompEvent	83410	compression depth, mm	49	mm
CprCompEvent	83410	compPeakTime	83590	ms
CprCompEvent	83410	compInstantaneousPeriod	520	ms
CprCompEvent	83410	compAbsolutePeakDepth	49	mm
CprCompEvent	83410	compLeaningDepth	0	mm
CprCompEvent	83410	compression recoil (leaning depth), mm	0	mm
CprCompEvent	83410	compHandposXiphoid	0
CprCompEvent	83410	compHandposError	0
CprCompEvent	83410	compIncompleteRelease	0
CprCompEvent	83410	compression rate, /min	110
CprCompEvent	83960	endTime	84330
CprCompEvent	83960	compression depth, mm	49	mm
CprCompEvent	83960	compPeakTime	84120	ms
CprCompEvent	83960	compInstantaneousPeriod	520	ms
CprCompEvent	83960	compAbsolutePeakDepth	49	mm
CprCompEvent	83960	compLeaningDepth	0	mm
CprCompEvent	83960	compression recoil (leaning depth), mm	0	mm
CprCompEvent	83960	compHandposXiphoid	0
CprCompEvent	83960	compHandposError	0
CprCompEvent	83960	compIncompleteRelease	0
CprCompEvent	83960	compression rate, /min	110
CprCompEvent	84500	endTime	84880
CprCompEvent	84500	compression depth, mm	49	mm
CprCompEvent	84500	compPeakTime	84660	ms
CprCompEvent	84500	compInstantaneousPeriod	540	ms
CprCompEvent	84500	compAbsolutePeakDepth	49	mm
CprCompEvent	84500	compLeaningDepth	0	mm
CprCompEvent	84500	compression recoil (leaning depth), mm	0	mm
CprCompEvent	84500	compHandposXiphoid	0
CprCompEvent	84500	compHandposError	0
CprCompEvent	84500	compIncompleteRelease	0
CprCompEvent	84500	compression rate, /min	114
CprCompEvent	85020	endTime	85390
CprCompEvent	85020	compression depth, mm	48	mm
CprCompEvent	85020	compPeakTime	85190	ms
CprCompEvent	85020	compInstantaneousPeriod	540	ms
CprCompEvent	85020	compAbsolutePeakDepth	48	mm
CprCompEvent	85020	compLeaningDepth	0	mm
CprCompEvent	85020	compression recoil (leaning depth), mm	0	mm
CprCompEvent	85020	compHandposXiphoid	0
CprCompEvent	85020	compHandposError	0
CprCompEvent	85020	compIncompleteRelease	0
CprCompEvent	85020	compression rate, /min	113
CprCompEvent	85550	endTime	85880
CprCompEvent	85550	compression depth, mm	48	mm
CprCompEvent	85550	compPeakTime	85690	ms
CprCompEvent	85550	compInstantaneousPeriod	500	ms
CprCompEvent	85550	compAbsolutePeakDepth	48	mm
CprCompEvent	85550	compLeaningDepth	0	mm
CprCompEvent	85550	compression recoil (leaning depth), mm	0	mm
CprCompEvent	85550	compHandposXiphoid	0
CprCompEvent	85550	compHandposError	0
CprCompEvent	85550	compIncompleteRelease	0
CprCompEvent	85550	compression rate, /min	114
CprCompEvent	86050	endTime	86440
CprCompEvent	86050	compression depth, mm	49	mm
CprCompEvent	86050	compPeakTime	86220	ms
CprCompEvent	86050	compInstantaneousPeriod	530	ms
CprCompEvent	86050	compAbsolutePeakDepth	49	mm
CprCompEvent	86050	compLeaningDepth	0	mm
CprCompEvent	86050	compression recoil (leaning depth), mm	0	mm
CprCompEvent	86050	compHandposXiphoid	0
CprCompEvent	86050	compHandposError	0
CprCompEvent	86050	compIncompleteRelease	0
CprCompEvent	86050	compression rate, /min	114
CprCompEvent	86590	endTime	86980
CprCompEvent	86590	compression depth, mm	49	mm
CprCompEvent	86590	compPeakTime	86770	ms
CprCompEvent	86590	compInstantaneousPeriod	550	ms
CprCompEvent	86590	compAbsolutePeakDepth	49	mm
CprCompEvent	86590	compLeaningDepth	0	mm
CprCompEvent	86590	compression recoil (leaning depth), mm	0	mm
CprCompEvent	86590	compHandposXiphoid	0
CprCompEvent	86590	compHandposError	0
CprCompEvent	86590	compIncompleteRelease	0
CprCompEvent	86590	compression rate, /min	114
CprCompEvent	87110	endTime	87480
CprCompEvent	87110	compression depth, mm	49	mm
CprCompEvent	87110	compPeakTime	87310	ms
CprCompEvent	87110	compInstantaneousPeriod	540	ms
CprCompEvent	87110	compAbsolutePeakDepth	49	mm
CprCompEvent	87110	compLeaningDepth	0	mm
CprCompEvent	87110	compression recoil (leaning depth), mm	0	mm
CprCompEvent	87110	compHandposXiphoid	0
CprCompEvent	87110	compHandposError	0
CprCompEvent	87110	compIncompleteRelease	0
CprCompEvent	87110	compression rate, /min	110
CprCompEvent	87630	endTime	88040
CprCompEvent	87630	compression depth, mm	50	mm
CprCompEvent	87630	compPeakTime	87820	ms
CprCompEvent	87630	compInstantaneousPeriod	510	ms
CprCompEvent	87630	compAbsolutePeakDepth	50	mm
CprCompEvent	87630	compLeaningDepth	0	mm
CprCompEvent	87630	compression recoil (leaning depth), mm	0	mm
CprCompEvent	87630	compHandposXiphoid	0
CprCompEvent	87630	compHandposError	0
CprCompEvent	87630	compIncompleteRelease	0
CprCompEvent	87630	compression rate, /min	112
CprCompEvent	88190	endTime	88540
CprCompEvent	88190	compression depth, mm	51	mm
CprCompEvent	88190	compPeakTime	88350	ms
CprCompEvent	88190	compInstantaneousPeriod	530	ms
CprCompEvent	88190	compAbsolutePeakDepth	51	mm
CprCompEvent	88190	compLeaningDepth	0	mm
CprCompEvent	88190	compression recoil (leaning depth), mm	0	mm
CprCompEvent	88190	compHandposXiphoid	0
CprCompEvent	88190	compHandposError	0
CprCompEvent	88190	compIncompleteRelease	0
CprCompEvent	88190	compression rate, /min	112
CprCompEvent	88710	endTime	89080
CprCompEvent	88710	compression depth, mm	51	mm
CprCompEvent	88710	compPeakTime	88890	ms
CprCompEvent	88710	compInstantaneousPeriod	540	ms
CprCompEvent	88710	compAbsolutePeakDepth	51	mm
CprCompEvent	88710	compLeaningDepth	0	mm
CprCompEvent	88710	compression recoil (leaning depth), mm	0	mm
CprCompEvent	88710	compHandposXiphoid	0
CprCompEvent	88710	compHandposError	0
CprCompEvent	88710	compIncompleteRelease	0
CprCompEvent	88710	compression rate, /min	114
CprCompEvent	89240	endTime	89630
CprCompEvent	89240	compression depth, mm	52	mm
CprCompEvent	89240	compPeakTime	89430	ms
CprCompEvent	89240	compInstantaneousPeriod	530	ms
CprCompEvent	89240	compAbsolutePeakDepth	52	mm
CprCompEvent	89240	compLeaningDepth	0	mm
CprCompEvent	89240	compression recoil (leaning depth), mm	0	mm
CprCompEvent	89240	compHandposXiphoid	0
CprCompEvent	89240	compHandposError	0
CprCompEvent	89240	compIncompleteRelease	0
CprCompEvent	89240	compression rate, /min	112
CprCompEvent	89790	endTime	90140
CprCompEvent	89790	compression depth, mm	52	mm
CprCompEvent	89790	compPeakTime	89960	ms
CprCompEvent	89790	compInstantaneousPeriod	540	ms
CprCompEvent	89790	compAbsolutePeakDepth	52	mm
CprCompEvent	89790	compLeaningDepth	0	mm
CprCompEvent	89790	compression recoil (leaning depth), mm	0	mm
CprCompEvent	89790	compHandposXiphoid	0
CprCompEvent	89790	compHandposError	0
CprCompEvent	89790	compIncompleteRelease	0
CprCompEvent	89790	compression rate, /min	112
CprCompEvent	90330	endTime	90720
CprCompEvent	90330	compression depth, mm	50	mm
CprCompEvent	90330	compPeakTime	90510	ms
CprCompEvent	90330	compInstantaneousPeriod	550	ms
CprCompEvent	90330	compAbsolutePeakDepth	50	mm
CprCompEvent	90330	compLeaningDepth	0	mm
CprCompEvent	90330	compression recoil (leaning depth), mm	0	mm
CprCompEvent	90330	compHandposXiphoid	0
CprCompEvent	90330	compHandposError	0
CprCompEvent	90330	compIncompleteRelease	0
CprCompEvent	90330	compression rate, /min	111
CprCompEvent	90910	endTime	91300
CprCompEvent	90910	compression depth, mm	49	mm
CprCompEvent	90910	compPeakTime	91090	ms
CprCompEvent	90910	compInstantaneousPeriod	580	ms
CprCompEvent	90910	compAbsolutePeakDepth	49	mm
CprCompEvent	90910	compLeaningDepth	0	mm
CprCompEvent	90910	compression recoil (leaning depth), mm	0	mm
CprCompEvent	90910	compHandposXiphoid	0
CprCompEvent	90910	compHandposError	0
CprCompEvent	90910	compIncompleteRelease	0
CprCompEvent	90910	compression rate, /min	108
CprCompEvent	91470	endTime	91840
CprCompEvent	91470	compression depth, mm	49	mm
CprCompEvent	91470	compPeakTime	91630	ms
CprCompEvent	91470	compInstantaneousPeriod	540	ms
CprCompEvent	91470	compAbsolutePeakDepth	49	mm
CprCompEvent	91470	compLeaningDepth	0	mm
CprCompEvent	91470	compression recoil (leaning depth), mm	0	mm
CprCompEvent	91470	compHandposXiphoid	0
CprCompEvent	91470	compHandposError	0
CprCompEvent	91470	compIncompleteRelease	0
CprCompEvent	91470	compression rate, /min	108
CprCompEvent	92030	endTime	92360
CprCompEvent	92030	compression depth, mm	47	mm
CprCompEvent	92030	compPeakTime	92200	ms
CprCompEvent	92030	compInstantaneousPeriod	570	ms
CprCompEvent	92030	compAbsolutePeakDepth	47	mm
CprCompEvent	92030	compLeaningDepth	0	mm
CprCompEvent	92030	compression recoil (leaning depth), mm	0	mm
CprCompEvent	92030	compHandposXiphoid	0
CprCompEvent	92030	compHandposError	0
CprCompEvent	92030	compIncompleteRelease	0
CprCompEvent	92030	compression rate, /min	107
CprCompEvent	92590	endTime	92920
CprCompEvent	92590	compression depth, mm	46	mm
CprCompEvent	92590	compPeakTime	92730	ms
CprCompEvent	92590	compInstantaneousPeriod	530	ms
CprCompEvent	92590	compAbsolutePeakDepth	46	mm
CprCompEvent	92590	compLeaningDepth	0	mm
CprCompEvent	92590	compression recoil (leaning depth), mm	0	mm
CprCompEvent	92590	compHandposXiphoid	0
CprCompEvent	92590	compHandposError	0
CprCompEvent	92590	compIncompleteRelease	0
CprCompEvent	92590	compression rate, /min	109
CprCompEvent	93090	endTime	93460
CprCompEvent	93090	compression depth, mm	49	mm
CprCompEvent	93090	compPeakTime	93260	ms
CprCompEvent	93090	compInstantaneousPeriod	530	ms
CprCompEvent	93090	compAbsolutePeakDepth	49	mm
CprCompEvent	93090	compLeaningDepth	0	mm
CprCompEvent	93090	compression recoil (leaning depth), mm	0	mm
CprCompEvent	93090	compHandposXiphoid	0
CprCompEvent	93090	compHandposError	0
CprCompEvent	93090	compIncompleteRelease	0
CprCompEvent	93090	compression rate, /min	109
CprCompEvent	93670	endTime	94020
CprCompEvent	93670	compression depth, mm	49	mm
CprCompEvent	93670	compPeakTime	93820	ms
CprCompEvent	93670	compInstantaneousPeriod	560	ms
CprCompEvent	93670	compAbsolutePeakDepth	49	mm
CprCompEvent	93670	compLeaningDepth	0	mm
CprCompEvent	93670	compression recoil (leaning depth), mm	0	mm
CprCompEvent	93670	compHandposXiphoid	0
CprCompEvent	93670	compHandposError	0
CprCompEvent	93670	compIncompleteRelease	0
CprCompEvent	93670	compression rate, /min	111
CprCompEvent	94210	endTime	94560
CprCompEvent	94210	compression depth, mm	49	mm
CprCompEvent	94210	compPeakTime	94370	ms
CprCompEvent	94210	compInstantaneousPeriod	550	ms
CprCompEvent	94210	compAbsolutePeakDepth	49	mm
CprCompEvent	94210	compLeaningDepth	0	mm
CprCompEvent	94210	compression recoil (leaning depth), mm	0	mm
CprCompEvent	94210	compHandposXiphoid	0
CprCompEvent	94210	compHandposError	0
CprCompEvent	94210	compIncompleteRelease	0
CprCompEvent	94210	compression rate, /min	109
CprCompEvent	94750	endTime	95140
CprCompEvent	94750	compression depth, mm	47	mm
CprCompEvent	94750	compPeakTime	94920	ms
CprCompEvent	94750	compInstantaneousPeriod	550	ms
CprCompEvent	94750	compAbsolutePeakDepth	47	mm
CprCompEvent	94750	compLeaningDepth	0	mm
CprCompEvent	94750	compression recoil (leaning depth), mm	0	mm
CprCompEvent	94750	compHandposXiphoid	0
CprCompEvent	94750	compHandposError	0
CprCompEvent	94750	compIncompleteRelease	0
CprCompEvent	94750	compression rate, /min	109
CprCompEvent	95310	endTime	95660
CprCompEvent	95310	compression depth, mm	47	mm
CprCompEvent	95310	compPeakTime	95470	ms
CprCompEvent	95310	compInstantaneousPeriod	550	ms
CprCompEvent	95310	compAbsolutePeakDepth	47	mm
CprCompEvent	95310	compLeaningDepth	0	mm
CprCompEvent	95310	compression recoil (leaning depth), mm	0	mm
CprCompEvent	95310	compHandposXiphoid	0
CprCompEvent	95310	compHandposError	0
CprCompEvent	95310	compIncompleteRelease	0
CprCompEvent	95310	compression rate, /min	109
[truncated: 616 more rows]

## Sheet: 05S
straddling CPR	Participant ID: 5, Height 163cm, Weight 52kg, BMI 20kg/cm, age: 30s, sex: female
type	msecs	type2	value	units			comp.depth(mm)	comp. release depth(mm)	comp.mean rate(bpm)
CprSessionInfo	0	cprProtocol	1			average of 0-30 sec	47.5	6.3	112.5
CprSessionInfo	0	manikinType	20			average of 30-60 sec	43.3	5.9	110.2
CprSessionInfo	0	manikinStiffness	2			average of 60-90 sec	43.9	5.2	110.1
CprSessionInfo	0	cprCardId				average of 90-120 sec	44.9	5	110.9
CprSessionInfo	0	simulationType	6			average of 2 min	44.9	5.6	110.9
CprSessionInfo	0	totalTime	121	sec
CprSessionInfo	0	manikinName
CprSessionInfo	0	students
CprSessionInfo	0	manikinFirmwareVersion	1.7.0.0
CprSessionInfo	0	manikinRfidVersion	0.0.0
CprSessionInfo	0	manikinSkillGuideVersion	0.0
CprSessionInfo	0	manikinCompressionCount	0
CprSessionInfo	0	startTime	2018-01-16T18:43:35+09:00
CprSessionInfo	0	waveDelay	0	ms
CprSessionInfo	0	endTime	2018-01-16T18:45:37+09:00
CprSessionInfo	0	compInactivity	3	sec
CprSessionStatistics	121140	sessionDuration	121	sec
CprSessionStatistics	121140	ventCount	0
CprSessionStatistics	121140	ventCyclesCount	0
CprSessionStatistics	121140	ventCorrectVolumePercentage	-1	percent
CprSessionStatistics	121140	ventCorrectRateCprPercentage	-1	percent
CprSessionStatistics	121140	ventMeanVolume	0	ml
CprSessionStatistics	121140	ventNotEnoughVolumePercentage	-1	percent
CprSessionStatistics	121140	ventMeanRate	0	vpm
CprSessionStatistics	121140	ventCorrectRateVentOnlyPercentage	-1	percent
CprSessionStatistics	121140	compCorrectRatePercentage	98	percent
CprSessionStatistics	121140	compCount	217
CprSessionStatistics	121140	compression rate, /min	111
CprSessionStatistics	121140	ventTooMuchVolumePercentage	-1	percent
CprSessionStatistics	121140	compCorrectReleasePercentage	45	percent
CprSessionStatistics	121140	compHandPosCorrectPercentage	100	percent
CprSessionStatistics	121140	compCorrectDepthPercentage	48
CprSessionStatistics	121140	inactivityAverageTime	3	sec
CprSessionStatistics	121140	inactivityTime	3	sec
CprSessionStatistics	121140	cprCardTimestamp	0	sec
CprSessionStatistics	121140	timeFirstShock	-1	sec
CprSessionStatistics	121140	timeFirstComp	3	sec
CprSessionStatistics	121140	timeFirstVent	-1	sec
CprSessionStatistics	121140	compCyclesCount	0
CprSessionStatistics	121140	compInactivityPeriodCount	1
CprSessionStatistics	121140	compMeanDepth	4493	hmm
CprSessionStatistics	121140	compStdDeviationDepth	310	hmm
CprSessionStatistics	121140	compMeanReleaseDepth	562	hmm
CprSessionStatistics	121140	compStdDeviationReleaseDepth	62	hmm
CprSessionStatistics	121140	compStdDeviationRate	4	cpm
CprSessionStatistics	121140	ventStdDeviationVolume	0	ml
CprSessionStatistics	121140	ventStdDeviationRate	0	vpm
CprSessionStatistics	121140	compHandPosXiphoidErrorPercentage	0	percent
CprSessionStatistics	121140	compMeanStrokeLength	3933	hmm
CprSessionStatistics	121140	compStdDeviationStrokeLength	293	hmm
CprSessionStatistics	121140	compTooLowRatePercentage	0	percent
CprSessionStatistics	121140	ventTooHighRateCprPercentage	-1	percent
CprSessionStatistics	121140	ventTooHighRateVentOnlyPercentage	-1	percent
CprSessionStatistics	121140	ventCorrectInflationTimePercentage	-1	percent
CprSessionStatistics	121140	ventTooFastInflationTimePercentage	-1	percent
CprSessionStatistics	121140	compCorrectStrokeLengthPercentage	7
CprSessionStatistics	121140	compHistogramDepthBin_0	0
CprSessionStatistics	121140	compHistogramDepthBin_1	1
CprSessionStatistics	121140	compHistogramDepthBin_2	88
CprSessionStatistics	121140	compHistogramDepthBin_3	11
CprSessionStatistics	121140	compHistogramDepthBin_4	0
CprSessionStatistics	121140	compHistogramDepthBin_5	0
CprSessionStatistics	121140	compHistogramReleaseBin_0	0
CprSessionStatistics	121140	compHistogramReleaseBin_1	0
CprSessionStatistics	121140	compHistogramReleaseBin_2	45
CprSessionStatistics	121140	compHistogramReleaseBin_3	55
CprSessionStatistics	121140	compHistogramReleaseBin_4	0
CprSessionStatistics	121140	compHistogramReleaseBin_5	0
CprSessionStatistics	121140	compHistogramRateBin_0	0
CprSessionStatistics	121140	compHistogramRateBin_1	0
CprSessionStatistics	121140	compHistogramRateBin_2	0
CprSessionStatistics	121140	compHistogramRateBin_3	93
CprSessionStatistics	121140	compHistogramRateBin_4	7
CprSessionStatistics	121140	compHistogramRateBin_5	0
CprSessionStatistics	121140	compHistogramInactivityBin_0	100
CprSessionStatistics	121140	compHistogramInactivityBin_1	0
CprSessionStatistics	121140	compHistogramInactivityBin_2	0
CprSessionStatistics	121140	compHistogramInactivityBin_3	0
CprSessionStatistics	121140	compHistogramInactivityBin_4	0
CprSessionStatistics	121140	compHistogramInactivityBin_5	0
CprSessionStatistics	121140	ventHistogramVolumeBin_0	0
CprSessionStatistics	121140	ventHistogramVolumeBin_1	0
CprSessionStatistics	121140	ventHistogramVolumeBin_2	0
CprSessionStatistics	121140	ventHistogramVolumeBin_3	0
CprSessionStatistics	121140	ventHistogramVolumeBin_4	0
CprSessionStatistics	121140	ventHistogramVolumeBin_5	0
CprSessionStatistics	121140	ventHistogramRateBin_0	0
CprSessionStatistics	121140	ventHistogramRateBin_1	0
CprSessionStatistics	121140	ventHistogramRateBin_2	0
CprSessionStatistics	121140	ventHistogramRateBin_3	0
CprSessionStatistics	121140	ventHistogramRateBin_4	0
CprSessionStatistics	121140	ventHistogramRateBin_5	0
CprSessionScore	121140	overallScore	92	percent
CprSessionScore	121140	categoryThresholdBasic	50	percent
CprSessionScore	121140	categoryThresholdAdvanced	80	percent
CprSessionScore	121140	primaryAdvice	1
CprSessionScore	121140	secondaryAdvice	3
CprSessionScore	121140	flowTimePercentage	97	percent
CprSessionScore	121140	compOverallScore	92	percent
CprSessionScore	121140	ventOverallScore	0	percent
CprSessionScore	121140	compReleaseScoreReduction	1	percent
CprSessionScore	121140	compression depth, mmScoreReduction	6	percent
CprSessionScore	121140	compRateLowScoreReduction	0	percent
CprSessionScore	121140	compRateHighScoreReduction	1	percent
CprSessionScore	121140	compHandposScoreReduction	0	percent
CprSessionScore	121140	ventShallowScoreReduction	0	percent
CprSessionScore	121140	ventExcessiveScoreReduction	0	percent
CprSessionScore	121140	ventRateLowScoreReduction	100	percent
CprSessionScore	121140	ventRateHighScoreReduction	0	percent
CprSessionScore	121140	ventPauseScoreReduction	0	percent
CprSessionScore	121140	ventCyclesScoreReduction	0	percent
CprSessionScore	121140	compression depth, mmStrokeLengthScoreReduction	0	percent
CprSessionScore	121140	compDeepDepthScoreReduction	0	percent
CprSessionScore	121140	compCyclesScoreReduction	0	percent
CprSessionScore	121140	compFlowtimeScoreReduction	0	percent
CprPacketLossStart	20
CprPacketLossEnd	20
CprInactivityCPR	0	compInactivity	3	sec
CprCompEvent	3670	endTime	4110
CprCompEvent	3670	compression depth, mm	43	mm
CprCompEvent	3670	compPeakTime	3910	ms
CprCompEvent	3670	compInstantaneousPeriod	65535	ms
CprCompEvent	3670	compAbsolutePeakDepth	43	mm
CprCompEvent	3670	compLeaningDepth	0	mm
CprCompEvent	3670	compression recoil (leaning depth), mm	7	mm
CprCompEvent	3670	compHandposXiphoid	0
CprCompEvent	3670	compHandposError	0
CprCompEvent	3670	compIncompleteRelease	1
CprCompEvent	3670	compression rate, /min	110
CprCompEvent	4240	endTime	4530
CprCompEvent	4240	compression depth, mm	50	mm
CprCompEvent	4240	compPeakTime	4370	ms
CprCompEvent	4240	compInstantaneousPeriod	450	ms
CprCompEvent	4240	compAbsolutePeakDepth	50	mm
CprCompEvent	4240	compLeaningDepth	7	mm
CprCompEvent	4240	compression recoil (leaning depth), mm	8	mm
CprCompEvent	4240	compHandposXiphoid	0
CprCompEvent	4240	compHandposError	0
CprCompEvent	4240	compIncompleteRelease	1
CprCompEvent	4240	compression rate, /min	123
CprCompEvent	4710	endTime	5020
CprCompEvent	4710	compression depth, mm	50	mm
CprCompEvent	4710	compPeakTime	4830	ms
CprCompEvent	4710	compInstantaneousPeriod	460	ms
CprCompEvent	4710	compAbsolutePeakDepth	50	mm
CprCompEvent	4710	compLeaningDepth	8	mm
CprCompEvent	4710	compression recoil (leaning depth), mm	7	mm
CprCompEvent	4710	compHandposXiphoid	0
CprCompEvent	4710	compHandposError	0
CprCompEvent	4710	compIncompleteRelease	1
CprCompEvent	4710	compression rate, /min	125
CprCompEvent	5170	endTime	5460
CprCompEvent	5170	compression depth, mm	51	mm
CprCompEvent	5170	compPeakTime	5310	ms
CprCompEvent	5170	compInstantaneousPeriod	480	ms
CprCompEvent	5170	compAbsolutePeakDepth	51	mm
CprCompEvent	5170	compLeaningDepth	7	mm
CprCompEvent	5170	compression recoil (leaning depth), mm	7	mm
CprCompEvent	5170	compHandposXiphoid	0
CprCompEvent	5170	compHandposError	0
CprCompEvent	5170	compIncompleteRelease	1
CprCompEvent	5170	compression rate, /min	129
CprCompEvent	5650	endTime	6000
CprCompEvent	5650	compression depth, mm	53	mm
CprCompEvent	5650	compPeakTime	5810	ms
CprCompEvent	5650	compInstantaneousPeriod	500	ms
CprCompEvent	5650	compAbsolutePeakDepth	53	mm
CprCompEvent	5650	compLeaningDepth	7	mm
CprCompEvent	5650	compression recoil (leaning depth), mm	7	mm
CprCompEvent	5650	compHandposXiphoid	0
CprCompEvent	5650	compHandposError	0
CprCompEvent	5650	compIncompleteRelease	1
CprCompEvent	5650	compression rate, /min	125
CprCompEvent	6170	endTime	6480
CprCompEvent	6170	compression depth, mm	52	mm
CprCompEvent	6170	compPeakTime	6320	ms
CprCompEvent	6170	compInstantaneousPeriod	510	ms
CprCompEvent	6170	compAbsolutePeakDepth	52	mm
CprCompEvent	6170	compLeaningDepth	7	mm
CprCompEvent	6170	compression recoil (leaning depth), mm	7	mm
CprCompEvent	6170	compHandposXiphoid	0
CprCompEvent	6170	compHandposError	0
CprCompEvent	6170	compIncompleteRelease	1
CprCompEvent	6170	compression rate, /min	120
CprCompEvent	6640	endTime	6940
CprCompEvent	6640	compression depth, mm	45	mm
CprCompEvent	6640	compPeakTime	6810	ms
CprCompEvent	6640	compInstantaneousPeriod	500	ms
CprCompEvent	6640	compAbsolutePeakDepth	45	mm
CprCompEvent	6640	compLeaningDepth	7	mm
CprCompEvent	6640	compression recoil (leaning depth), mm	6	mm
CprCompEvent	6640	compHandposXiphoid	0
CprCompEvent	6640	compHandposError	0
CprCompEvent	6640	compIncompleteRelease	1
CprCompEvent	6640	compression rate, /min	120
CprCompEvent	7150	endTime	7500
CprCompEvent	7150	compression depth, mm	55	mm
CprCompEvent	7150	compPeakTime	7320	ms
CprCompEvent	7150	compInstantaneousPeriod	510	ms
CprCompEvent	7150	compAbsolutePeakDepth	55	mm
CprCompEvent	7150	compLeaningDepth	6	mm
CprCompEvent	7150	compression recoil (leaning depth), mm	7	mm
CprCompEvent	7150	compHandposXiphoid	0
CprCompEvent	7150	compHandposError	0
CprCompEvent	7150	compIncompleteRelease	1
CprCompEvent	7150	compression rate, /min	117
CprCompEvent	7630	endTime	7960
CprCompEvent	7630	compression depth, mm	52	mm
CprCompEvent	7630	compPeakTime	7820	ms
CprCompEvent	7630	compInstantaneousPeriod	500	ms
CprCompEvent	7630	compAbsolutePeakDepth	52	mm
CprCompEvent	7630	compLeaningDepth	7	mm
CprCompEvent	7630	compression recoil (leaning depth), mm	7	mm
CprCompEvent	7630	compHandposXiphoid	0
CprCompEvent	7630	compHandposError	0
CprCompEvent	7630	compIncompleteRelease	1
CprCompEvent	7630	compression rate, /min	119
CprCompEvent	8180	endTime	8520
CprCompEvent	8180	compression depth, mm	53	mm
CprCompEvent	8180	compPeakTime	8320	ms
CprCompEvent	8180	compInstantaneousPeriod	490	ms
CprCompEvent	8180	compAbsolutePeakDepth	53	mm
CprCompEvent	8180	compLeaningDepth	7	mm
CprCompEvent	8180	compression recoil (leaning depth), mm	7	mm
CprCompEvent	8180	compHandposXiphoid	0
CprCompEvent	8180	compHandposError	0
CprCompEvent	8180	compIncompleteRelease	1
CprCompEvent	8180	compression rate, /min	120
CprCompEvent	8710	endTime	9100
CprCompEvent	8710	compression depth, mm	51	mm
CprCompEvent	8710	compPeakTime	8850	ms
CprCompEvent	8710	compInstantaneousPeriod	530	ms
CprCompEvent	8710	compAbsolutePeakDepth	51	mm
CprCompEvent	8710	compLeaningDepth	7	mm
CprCompEvent	8710	compression recoil (leaning depth), mm	7	mm
CprCompEvent	8710	compHandposXiphoid	0
CprCompEvent	8710	compHandposError	0
CprCompEvent	8710	compIncompleteRelease	1
CprCompEvent	8710	compression rate, /min	117
CprCompEvent	9190	endTime	9620
CprCompEvent	9190	compression depth, mm	51	mm
CprCompEvent	9190	compPeakTime	9380	ms
CprCompEvent	9190	compInstantaneousPeriod	530	ms
CprCompEvent	9190	compAbsolutePeakDepth	51	mm
CprCompEvent	9190	compLeaningDepth	7	mm
CprCompEvent	9190	compression recoil (leaning depth), mm	7	mm
CprCompEvent	9190	compHandposXiphoid	0
CprCompEvent	9190	compHandposError	0
CprCompEvent	9190	compIncompleteRelease	1
CprCompEvent	9190	compression rate, /min	116
CprCompEvent	9740	endTime	10050
CprCompEvent	9740	compression depth, mm	53	mm
CprCompEvent	9740	compPeakTime	9890	ms
CprCompEvent	9740	compInstantaneousPeriod	520	ms
CprCompEvent	9740	compAbsolutePeakDepth	53	mm
CprCompEvent	9740	compLeaningDepth	7	mm
CprCompEvent	9740	compression recoil (leaning depth), mm	7	mm
CprCompEvent	9740	compHandposXiphoid	0
CprCompEvent	9740	compHandposError	0
CprCompEvent	9740	compIncompleteRelease	1
CprCompEvent	9740	compression rate, /min	113
CprCompEvent	10270	endTime	10560
CprCompEvent	10270	compression depth, mm	52	mm
CprCompEvent	10270	compPeakTime	10410	ms
CprCompEvent	10270	compInstantaneousPeriod	510	ms
CprCompEvent	10270	compAbsolutePeakDepth	52	mm
CprCompEvent	10270	compLeaningDepth	7	mm
CprCompEvent	10270	compression recoil (leaning depth), mm	7	mm
CprCompEvent	10270	compHandposXiphoid	0
CprCompEvent	10270	compHandposError	0
CprCompEvent	10270	compIncompleteRelease	1
CprCompEvent	10270	compression rate, /min	115
CprCompEvent	10810	endTime	11120
CprCompEvent	10810	compression depth, mm	51	mm
CprCompEvent	10810	compPeakTime	10940	ms
CprCompEvent	10810	compInstantaneousPeriod	530	ms
CprCompEvent	10810	compAbsolutePeakDepth	51	mm
CprCompEvent	10810	compLeaningDepth	7	mm
CprCompEvent	10810	compression recoil (leaning depth), mm	7	mm
CprCompEvent	10810	compHandposXiphoid	0
CprCompEvent	10810	compHandposError	0
CprCompEvent	10810	compIncompleteRelease	1
CprCompEvent	10810	compression rate, /min	115
CprCompEvent	11330	endTime	11620
CprCompEvent	11330	compression depth, mm	51	mm
CprCompEvent	11330	compPeakTime	11460	ms
CprCompEvent	11330	compInstantaneousPeriod	520	ms
CprCompEvent	11330	compAbsolutePeakDepth	51	mm
CprCompEvent	11330	compLeaningDepth	7	mm
CprCompEvent	11330	compression recoil (leaning depth), mm	7	mm
CprCompEvent	11330	compHandposXiphoid	0
CprCompEvent	11330	compHandposError	0
CprCompEvent	11330	compIncompleteRelease	1
CprCompEvent	11330	compression rate, /min	115
CprCompEvent	11850	endTime	12280
CprCompEvent	11850	compression depth, mm	52	mm
CprCompEvent	11850	compPeakTime	12010	ms
CprCompEvent	11850	compInstantaneousPeriod	550	ms
CprCompEvent	11850	compAbsolutePeakDepth	52	mm
CprCompEvent	11850	compLeaningDepth	7	mm
CprCompEvent	11850	compression recoil (leaning depth), mm	6	mm
CprCompEvent	11850	compHandposXiphoid	0
CprCompEvent	11850	compHandposError	0
CprCompEvent	11850	compIncompleteRelease	1
CprCompEvent	11850	compression rate, /min	113
CprCompEvent	12350	endTime	12760
CprCompEvent	12350	compression depth, mm	52	mm
CprCompEvent	12350	compPeakTime	12560	ms
CprCompEvent	12350	compInstantaneousPeriod	550	ms
CprCompEvent	12350	compAbsolutePeakDepth	52	mm
CprCompEvent	12350	compLeaningDepth	6	mm
CprCompEvent	12350	compression recoil (leaning depth), mm	6	mm
CprCompEvent	12350	compHandposXiphoid	0
CprCompEvent	12350	compHandposError	0
CprCompEvent	12350	compIncompleteRelease	1
CprCompEvent	12350	compression rate, /min	111
CprCompEvent	13010	endTime	13400
CprCompEvent	13010	compression depth, mm	52	mm
CprCompEvent	13010	compPeakTime	13160	ms
CprCompEvent	13010	compInstantaneousPeriod	600	ms
CprCompEvent	13010	compAbsolutePeakDepth	52	mm
CprCompEvent	13010	compLeaningDepth	6	mm
CprCompEvent	13010	compression recoil (leaning depth), mm	6	mm
CprCompEvent	13010	compHandposXiphoid	0
CprCompEvent	13010	compHandposError	0
CprCompEvent	13010	compIncompleteRelease	1
CprCompEvent	13010	compression rate, /min	106
CprCompEvent	13520	endTime	13880
CprCompEvent	13520	compression depth, mm	53	mm
CprCompEvent	13520	compPeakTime	13680	ms
CprCompEvent	13520	compInstantaneousPeriod	530	ms
CprCompEvent	13520	compAbsolutePeakDepth	53	mm
CprCompEvent	13520	compLeaningDepth	6	mm
CprCompEvent	13520	compression recoil (leaning depth), mm	6	mm
CprCompEvent	13520	compHandposXiphoid	0
CprCompEvent	13520	compHandposError	0
CprCompEvent	13520	compIncompleteRelease	1
CprCompEvent	13520	compression rate, /min	106
CprCompEvent	14050	endTime	14500
CprCompEvent	14050	compression depth, mm	50	mm
CprCompEvent	14050	compPeakTime	14210	ms
CprCompEvent	14050	compInstantaneousPeriod	530	ms
CprCompEvent	14050	compAbsolutePeakDepth	50	mm
CprCompEvent	14050	compLeaningDepth	6	mm
CprCompEvent	14050	compression recoil (leaning depth), mm	6	mm
CprCompEvent	14050	compHandposXiphoid	0
CprCompEvent	14050	compHandposError	0
CprCompEvent	14050	compIncompleteRelease	1
CprCompEvent	14050	compression rate, /min	109
CprCompEvent	14630	endTime	15000
CprCompEvent	14630	compression depth, mm	51	mm
CprCompEvent	14630	compPeakTime	14760	ms
CprCompEvent	14630	compInstantaneousPeriod	550	ms
CprCompEvent	14630	compAbsolutePeakDepth	51	mm
CprCompEvent	14630	compLeaningDepth	6	mm
CprCompEvent	14630	compression recoil (leaning depth), mm	6	mm
CprCompEvent	14630	compHandposXiphoid	0
CprCompEvent	14630	compHandposError	0
CprCompEvent	14630	compIncompleteRelease	1
CprCompEvent	14630	compression rate, /min	112
CprCompEvent	15130	endTime	15480
CprCompEvent	15130	compression depth, mm	55	mm
CprCompEvent	15130	compPeakTime	15280	ms
CprCompEvent	15130	compInstantaneousPeriod	520	ms
CprCompEvent	15130	compAbsolutePeakDepth	55	mm
CprCompEvent	15130	compLeaningDepth	6	mm
CprCompEvent	15130	compression recoil (leaning depth), mm	6	mm
CprCompEvent	15130	compHandposXiphoid	0
CprCompEvent	15130	compHandposError	0
CprCompEvent	15130	compIncompleteRelease	1
CprCompEvent	15130	compression rate, /min	113
CprCompEvent	15660	endTime	16140
CprCompEvent	15660	compression depth, mm	50	mm
CprCompEvent	15660	compPeakTime	15790	ms
CprCompEvent	15660	compInstantaneousPeriod	500	ms
CprCompEvent	15660	compAbsolutePeakDepth	50	mm
CprCompEvent	15660	compLeaningDepth	6	mm
CprCompEvent	15660	compression recoil (leaning depth), mm	6	mm
CprCompEvent	15660	compHandposXiphoid	0
CprCompEvent	15660	compHandposError	0
CprCompEvent	15660	compIncompleteRelease	1
CprCompEvent	15660	compression rate, /min	113
CprCompEvent	16210	endTime	16600
CprCompEvent	16210	compression depth, mm	49	mm
CprCompEvent	16210	compPeakTime	16370	ms
CprCompEvent	16210	compInstantaneousPeriod	580	ms
CprCompEvent	16210	compAbsolutePeakDepth	49	mm
CprCompEvent	16210	compLeaningDepth	6	mm
CprCompEvent	16210	compression recoil (leaning depth), mm	6	mm
CprCompEvent	16210	compHandposXiphoid	0
CprCompEvent	16210	compHandposError	0
CprCompEvent	16210	compIncompleteRelease	1
CprCompEvent	16210	compression rate, /min	112
CprCompEvent	16770	endTime	17110
CprCompEvent	16770	compression depth, mm	52	mm
CprCompEvent	16770	compPeakTime	16910	ms
CprCompEvent	16770	compInstantaneousPeriod	540	ms
CprCompEvent	16770	compAbsolutePeakDepth	52	mm
CprCompEvent	16770	compLeaningDepth	6	mm
CprCompEvent	16770	compression recoil (leaning depth), mm	6	mm
CprCompEvent	16770	compHandposXiphoid	0
CprCompEvent	16770	compHandposError	0
CprCompEvent	16770	compIncompleteRelease	1
CprCompEvent	16770	compression rate, /min	112
CprCompEvent	17280	endTime	17670
CprCompEvent	17280	compression depth, mm	51	mm
CprCompEvent	17280	compPeakTime	17430	ms
CprCompEvent	17280	compInstantaneousPeriod	530	ms
CprCompEvent	17280	compAbsolutePeakDepth	51	mm
CprCompEvent	17280	compLeaningDepth	6	mm
CprCompEvent	17280	compression recoil (leaning depth), mm	6	mm
CprCompEvent	17280	compHandposXiphoid	0
CprCompEvent	17280	compHandposError	0
CprCompEvent	17280	compIncompleteRelease	1
CprCompEvent	17280	compression rate, /min	109
CprCompEvent	17790	endTime	18160
CprCompEvent	17790	compression depth, mm	47	mm
CprCompEvent	17790	compPeakTime	17930	ms
CprCompEvent	17790	compInstantaneousPeriod	500	ms
CprCompEvent	17790	compAbsolutePeakDepth	47	mm
CprCompEvent	17790	compLeaningDepth	6	mm
CprCompEvent	17790	compression recoil (leaning depth), mm	6	mm
CprCompEvent	17790	compHandposXiphoid	0
CprCompEvent	17790	compHandposError	0
CprCompEvent	17790	compIncompleteRelease	1
CprCompEvent	17790	compression rate, /min	114
CprCompEvent	18330	endTime	18700
CprCompEvent	18330	compression depth, mm	49	mm
CprCompEvent	18330	compPeakTime	18480	ms
CprCompEvent	18330	compInstantaneousPeriod	550	ms
CprCompEvent	18330	compAbsolutePeakDepth	49	mm
CprCompEvent	18330	compLeaningDepth	6	mm
CprCompEvent	18330	compression recoil (leaning depth), mm	6	mm
CprCompEvent	18330	compHandposXiphoid	0
CprCompEvent	18330	compHandposError	0
CprCompEvent	18330	compIncompleteRelease	1
CprCompEvent	18330	compression rate, /min	113
CprCompEvent	18870	endTime	19240
CprCompEvent	18870	compression depth, mm	49	mm
CprCompEvent	18870	compPeakTime	19030	ms
CprCompEvent	18870	compInstantaneousPeriod	550	ms
CprCompEvent	18870	compAbsolutePeakDepth	49	mm
CprCompEvent	18870	compLeaningDepth	6	mm
CprCompEvent	18870	compression recoil (leaning depth), mm	6	mm
CprCompEvent	18870	compHandposXiphoid	0
CprCompEvent	18870	compHandposError	0
CprCompEvent	18870	compIncompleteRelease	1
CprCompEvent	18870	compression rate, /min	113
CprCompEvent	19410	endTime	19790
CprCompEvent	19410	compression depth, mm	46	mm
CprCompEvent	19410	compPeakTime	19570	ms
CprCompEvent	19410	compInstantaneousPeriod	540	ms
CprCompEvent	19410	compAbsolutePeakDepth	46	mm
CprCompEvent	19410	compLeaningDepth	6	mm
CprCompEvent	19410	compression recoil (leaning depth), mm	6	mm
CprCompEvent	19410	compHandposXiphoid	0
CprCompEvent	19410	compHandposError	0
CprCompEvent	19410	compIncompleteRelease	1
CprCompEvent	19410	compression rate, /min	111
CprCompEvent	19990	endTime	20340
CprCompEvent	19990	compression depth, mm	49	mm
CprCompEvent	19990	compPeakTime	20140	ms
CprCompEvent	19990	compInstantaneousPeriod	560	ms
CprCompEvent	19990	compAbsolutePeakDepth	49	mm
CprCompEvent	19990	compLeaningDepth	6	mm
CprCompEvent	19990	compression recoil (leaning depth), mm	6	mm
CprCompEvent	19990	compHandposXiphoid	0
CprCompEvent	19990	compHandposError	0
CprCompEvent	19990	compIncompleteRelease	1
CprCompEvent	19990	compression rate, /min	109
CprCompEvent	20510	endTime	20840
CprCompEvent	20510	compression depth, mm	49	mm
CprCompEvent	20510	compPeakTime	20660	ms
CprCompEvent	20510	compInstantaneousPeriod	520	ms
CprCompEvent	20510	compAbsolutePeakDepth	49	mm
CprCompEvent	20510	compLeaningDepth	6	mm
CprCompEvent	20510	compression recoil (leaning depth), mm	6	mm
CprCompEvent	20510	compHandposXiphoid	0
CprCompEvent	20510	compHandposError	0
CprCompEvent	20510	compIncompleteRelease	1
CprCompEvent	20510	compression rate, /min	109
CprCompEvent	21010	endTime	21370
CprCompEvent	21010	compression depth, mm	46	mm
CprCompEvent	21010	compPeakTime	21150	ms
CprCompEvent	21010	compInstantaneousPeriod	500	ms
CprCompEvent	21010	compAbsolutePeakDepth	46	mm
CprCompEvent	21010	compLeaningDepth	6	mm
CprCompEvent	21010	compression recoil (leaning depth), mm	6	mm
CprCompEvent	21010	compHandposXiphoid	0
CprCompEvent	21010	compHandposError	0
CprCompEvent	21010	compIncompleteRelease	1
CprCompEvent	21010	compression rate, /min	113
CprCompEvent	21550	endTime	21880
CprCompEvent	21550	compression depth, mm	45	mm
CprCompEvent	21550	compPeakTime	21700	ms
CprCompEvent	21550	compInstantaneousPeriod	540	ms
CprCompEvent	21550	compAbsolutePeakDepth	45	mm
CprCompEvent	21550	compLeaningDepth	6	mm
CprCompEvent	21550	compression recoil (leaning depth), mm	6	mm
CprCompEvent	21550	compHandposXiphoid	0
CprCompEvent	21550	compHandposError	0
CprCompEvent	21550	compIncompleteRelease	1
CprCompEvent	21550	compression rate, /min	115
CprCompEvent	22080	endTime	22380
CprCompEvent	22080	compression depth, mm	44	mm
CprCompEvent	22080	compPeakTime	22230	ms
CprCompEvent	22080	compInstantaneousPeriod	530	ms
CprCompEvent	22080	compAbsolutePeakDepth	44	mm
CprCompEvent	22080	compLeaningDepth	6	mm
CprCompEvent	22080	compression recoil (leaning depth), mm	6	mm
CprCompEvent	22080	compHandposXiphoid	0
CprCompEvent	22080	compHandposError	0
CprCompEvent	22080	compIncompleteRelease	1
CprCompEvent	22080	compression rate, /min	115
CprCompEvent	22620	endTime	22940
CprCompEvent	22620	compression depth, mm	46	mm
CprCompEvent	22620	compPeakTime	22760	ms
CprCompEvent	22620	compInstantaneousPeriod	540	ms
CprCompEvent	22620	compAbsolutePeakDepth	46	mm
CprCompEvent	22620	compLeaningDepth	6	mm
CprCompEvent	22620	compression recoil (leaning depth), mm	6	mm
CprCompEvent	22620	compHandposXiphoid	0
CprCompEvent	22620	compHandposError	0
CprCompEvent	22620	compIncompleteRelease	1
CprCompEvent	22620	compression rate, /min	111
CprCompEvent	23190	endTime	23500
CprCompEvent	23190	compression depth, mm	45	mm
CprCompEvent	23190	compPeakTime	23320	ms
CprCompEvent	23190	compInstantaneousPeriod	560	ms
CprCompEvent	23190	compAbsolutePeakDepth	45	mm
CprCompEvent	23190	compLeaningDepth	6	mm
CprCompEvent	23190	compression recoil (leaning depth), mm	6	mm
CprCompEvent	23190	compHandposXiphoid	0
CprCompEvent	23190	compHandposError	0
CprCompEvent	23190	compIncompleteRelease	1
CprCompEvent	23190	compression rate, /min	110
CprCompEvent	23750	endTime	24080
CprCompEvent	23750	compression depth, mm	44	mm
CprCompEvent	23750	compPeakTime	23900	ms
CprCompEvent	23750	compInstantaneousPeriod	580	ms
CprCompEvent	23750	compAbsolutePeakDepth	44	mm
CprCompEvent	23750	compLeaningDepth	6	mm
CprCompEvent	23750	compression recoil (leaning depth), mm	6	mm
CprCompEvent	23750	compHandposXiphoid	0
CprCompEvent	23750	compHandposError	0
CprCompEvent	23750	compIncompleteRelease	1
CprCompEvent	23750	compression rate, /min	107
CprCompEvent	24310	endTime	24580
CprCompEvent	24310	compression depth, mm	43	mm
CprCompEvent	24310	compPeakTime	24440	ms
CprCompEvent	24310	compInstantaneousPeriod	540	ms
CprCompEvent	24310	compAbsolutePeakDepth	43	mm
CprCompEvent	24310	compLeaningDepth	6	mm
CprCompEvent	24310	compression recoil (leaning depth), mm	6	mm
CprCompEvent	24310	compHandposXiphoid	0
CprCompEvent	24310	compHandposError	0
CprCompEvent	24310	compIncompleteRelease	1
CprCompEvent	24310	compression rate, /min	107
CprCompEvent	24880	endTime	25160
CprCompEvent	24880	compression depth, mm	42	mm
CprCompEvent	24880	compPeakTime	25000	ms
CprCompEvent	24880	compInstantaneousPeriod	550	ms
CprCompEvent	24880	compAbsolutePeakDepth	42	mm
CprCompEvent	24880	compLeaningDepth	6	mm
CprCompEvent	24880	compression recoil (leaning depth), mm	6	mm
CprCompEvent	24880	compHandposXiphoid	0
CprCompEvent	24880	compHandposError	0
CprCompEvent	24880	compIncompleteRelease	1
CprCompEvent	24880	compression rate, /min	107
CprCompEvent	25410	endTime	25680
CprCompEvent	25410	compression depth, mm	43	mm
CprCompEvent	25410	compPeakTime	25550	ms
CprCompEvent	25410	compInstantaneousPeriod	550	ms
CprCompEvent	25410	compAbsolutePeakDepth	43	mm
CprCompEvent	25410	compLeaningDepth	6	mm
CprCompEvent	25410	compression recoil (leaning depth), mm	6	mm
CprCompEvent	25410	compHandposXiphoid	0
CprCompEvent	25410	compHandposError	0
CprCompEvent	25410	compIncompleteRelease	1
CprCompEvent	25410	compression rate, /min	110
CprCompEvent	25910	endTime	26200
CprCompEvent	25910	compression depth, mm	41	mm
CprCompEvent	25910	compPeakTime	26060	ms
CprCompEvent	25910	compInstantaneousPeriod	510	ms
CprCompEvent	25910	compAbsolutePeakDepth	41	mm
CprCompEvent	25910	compLeaningDepth	6	mm
CprCompEvent	25910	compression recoil (leaning depth), mm	6	mm
CprCompEvent	25910	compHandposXiphoid	0
CprCompEvent	25910	compHandposError	0
CprCompEvent	25910	compIncompleteRelease	1
CprCompEvent	25910	compression rate, /min	111
CprCompEvent	26480	endTime	26760
CprCompEvent	26480	compression depth, mm	41	mm
CprCompEvent	26480	compPeakTime	26610	ms
CprCompEvent	26480	compInstantaneousPeriod	560	ms
CprCompEvent	26480	compAbsolutePeakDepth	41	mm
CprCompEvent	26480	compLeaningDepth	6	mm
CprCompEvent	26480	compression recoil (leaning depth), mm	6	mm
CprCompEvent	26480	compHandposXiphoid	0
CprCompEvent	26480	compHandposError	0
CprCompEvent	26480	compIncompleteRelease	1
CprCompEvent	26480	compression rate, /min	111
CprCompEvent	27000	endTime	27380
CprCompEvent	27000	compression depth, mm	43	mm
CprCompEvent	27000	compPeakTime	27170	ms
CprCompEvent	27000	compInstantaneousPeriod	560	ms
CprCompEvent	27000	compAbsolutePeakDepth	43	mm
CprCompEvent	27000	compLeaningDepth	6	mm
CprCompEvent	27000	compression recoil (leaning depth), mm	5	mm
CprCompEvent	27000	compHandposXiphoid	0
CprCompEvent	27000	compHandposError	0
CprCompEvent	27000	compIncompleteRelease	0
CprCompEvent	27000	compression rate, /min	109
CprCompEvent	27540	endTime	27870
CprCompEvent	27540	compression depth, mm	43	mm
CprCompEvent	27540	compPeakTime	27680	ms
CprCompEvent	27540	compInstantaneousPeriod	500	ms
CprCompEvent	27540	compAbsolutePeakDepth	43	mm
CprCompEvent	27540	compLeaningDepth	5	mm
CprCompEvent	27540	compression recoil (leaning depth), mm	6	mm
CprCompEvent	27540	compHandposXiphoid	0
CprCompEvent	27540	compHandposError	0
CprCompEvent	27540	compIncompleteRelease	1
CprCompEvent	27540	compression rate, /min	111
CprCompEvent	28110	endTime	28460
CprCompEvent	28110	compression depth, mm	43	mm
CprCompEvent	28110	compPeakTime	28280	ms
CprCompEvent	28110	compInstantaneousPeriod	600	ms
CprCompEvent	28110	compAbsolutePeakDepth	43	mm
CprCompEvent	28110	compLeaningDepth	6	mm
CprCompEvent	28110	compression recoil (leaning depth), mm	6	mm
CprCompEvent	28110	compHandposXiphoid	0
CprCompEvent	28110	compHandposError	0
CprCompEvent	28110	compIncompleteRelease	1
CprCompEvent	28110	compression rate, /min	109
CprCompEvent	28710	endTime	29040
CprCompEvent	28710	compression depth, mm	45	mm
CprCompEvent	28710	compPeakTime	28850	ms
CprCompEvent	28710	compInstantaneousPeriod	570	ms
CprCompEvent	28710	compAbsolutePeakDepth	45	mm
CprCompEvent	28710	compLeaningDepth	6	mm
CprCompEvent	28710	compression recoil (leaning depth), mm	6	mm
CprCompEvent	28710	compHandposXiphoid	0
CprCompEvent	28710	compHandposError	0
CprCompEvent	28710	compIncompleteRelease	1
CprCompEvent	28710	compression rate, /min	108
CprCompEvent	29290	endTime	29600
CprCompEvent	29290	compression depth, mm	45	mm
CprCompEvent	29290	compPeakTime	29430	ms
CprCompEvent	29290	compInstantaneousPeriod	580	ms
CprCompEvent	29290	compAbsolutePeakDepth	45	mm
CprCompEvent	29290	compLeaningDepth	6	mm
CprCompEvent	29290	compression recoil (leaning depth), mm	6	mm
CprCompEvent	29290	compHandposXiphoid	0
CprCompEvent	29290	compHandposError	0
CprCompEvent	29290	compIncompleteRelease	1
CprCompEvent	29290	compression rate, /min	103
CprCompEvent	29810	endTime	30120
CprCompEvent	29810	compression depth, mm	43	mm
CprCompEvent	29810	compPeakTime	29960	ms
CprCompEvent	29810	compInstantaneousPeriod	530	ms
CprCompEvent	29810	compAbsolutePeakDepth	43	mm
CprCompEvent	29810	compLeaningDepth	6	mm
CprCompEvent	29810	compression recoil (leaning depth), mm	6	mm
CprCompEvent	29810	compHandposXiphoid	0
CprCompEvent	29810	compHandposError	0
CprCompEvent	29810	compIncompleteRelease	1
CprCompEvent	29810	compression rate, /min	107
CprCompEvent	30350	endTime	30660
CprCompEvent	30350	compression depth, mm	41	mm
CprCompEvent	30350	compPeakTime	30490	ms
CprCompEvent	30350	compInstantaneousPeriod	530	ms
CprCompEvent	30350	compAbsolutePeakDepth	41	mm
CprCompEvent	30350	compLeaningDepth	6	mm
CprCompEvent	30350	compression recoil (leaning depth), mm	6	mm
CprCompEvent	30350	compHandposXiphoid	0
CprCompEvent	30350	compHandposError	0
CprCompEvent	30350	compIncompleteRelease	1
CprCompEvent	30350	compression rate, /min	109
CprCompEvent	30920	endTime	31190
CprCompEvent	30920	compression depth, mm	41	mm
CprCompEvent	30920	compPeakTime	31040	ms
CprCompEvent	30920	compInstantaneousPeriod	560	ms
CprCompEvent	30920	compAbsolutePeakDepth	41	mm
CprCompEvent	30920	compLeaningDepth	6	mm
CprCompEvent	30920	compression recoil (leaning depth), mm	6	mm
CprCompEvent	30920	compHandposXiphoid	0
CprCompEvent	30920	compHandposError	0
CprCompEvent	30920	compIncompleteRelease	1
CprCompEvent	30920	compression rate, /min	109
CprCompEvent	31430	endTime	31780
CprCompEvent	31430	compression depth, mm	46	mm
CprCompEvent	31430	compPeakTime	31570	ms
CprCompEvent	31430	compInstantaneousPeriod	530	ms
CprCompEvent	31430	compAbsolutePeakDepth	46	mm
CprCompEvent	31430	compLeaningDepth	6	mm
CprCompEvent	31430	compression recoil (leaning depth), mm	6	mm
CprCompEvent	31430	compHandposXiphoid	0
CprCompEvent	31430	compHandposError	0
CprCompEvent	31430	compIncompleteRelease	1
CprCompEvent	31430	compression rate, /min	110
CprCompEvent	31970	endTime	32320
CprCompEvent	31970	compression depth, mm	45	mm
CprCompEvent	31970	compPeakTime	32130	ms
CprCompEvent	31970	compInstantaneousPeriod	560	ms
CprCompEvent	31970	compAbsolutePeakDepth	45	mm
CprCompEvent	31970	compLeaningDepth	6	mm
CprCompEvent	31970	compression recoil (leaning depth), mm	6	mm
CprCompEvent	31970	compHandposXiphoid	0
CprCompEvent	31970	compHandposError	0
CprCompEvent	31970	compIncompleteRelease	1
CprCompEvent	31970	compression rate, /min	109
CprCompEvent	32540	endTime	32820
CprCompEvent	32540	compression depth, mm	41	mm
CprCompEvent	32540	compPeakTime	32670	ms
CprCompEvent	32540	compInstantaneousPeriod	530	ms
CprCompEvent	32540	compAbsolutePeakDepth	41	mm
CprCompEvent	32540	compLeaningDepth	6	mm
CprCompEvent	32540	compression recoil (leaning depth), mm	6	mm
CprCompEvent	32540	compHandposXiphoid	0
CprCompEvent	32540	compHandposError	0
CprCompEvent	32540	compIncompleteRelease	1
CprCompEvent	32540	compression rate, /min	111
CprCompEvent	33080	endTime	33400
CprCompEvent	33080	compression depth, mm	43	mm
CprCompEvent	33080	compPeakTime	33230	ms
CprCompEvent	33080	compInstantaneousPeriod	570	ms
CprCompEvent	33080	compAbsolutePeakDepth	43	mm
CprCompEvent	33080	compLeaningDepth	6	mm
CprCompEvent	33080	compression recoil (leaning depth), mm	6	mm
CprCompEvent	33080	compHandposXiphoid	0
CprCompEvent	33080	compHandposError	0
CprCompEvent	33080	compIncompleteRelease	1
CprCompEvent	33080	compression rate, /min	109
CprCompEvent	33640	endTime	33950
CprCompEvent	33640	compression depth, mm	42	mm
CprCompEvent	33640	compPeakTime	33790	ms
CprCompEvent	33640	compInstantaneousPeriod	550	ms
CprCompEvent	33640	compAbsolutePeakDepth	42	mm
CprCompEvent	33640	compLeaningDepth	6	mm
CprCompEvent	33640	compression recoil (leaning depth), mm	6	mm
CprCompEvent	33640	compHandposXiphoid	0
CprCompEvent	33640	compHandposError	0
CprCompEvent	33640	compIncompleteRelease	1
CprCompEvent	33640	compression rate, /min	109
CprCompEvent	34170	endTime	34540
CprCompEvent	34170	compression depth, mm	45	mm
CprCompEvent	34170	compPeakTime	34310	ms
CprCompEvent	34170	compInstantaneousPeriod	520	ms
CprCompEvent	34170	compAbsolutePeakDepth	45	mm
CprCompEvent	34170	compLeaningDepth	6	mm
CprCompEvent	34170	compression recoil (leaning depth), mm	6	mm
CprCompEvent	34170	compHandposXiphoid	0
CprCompEvent	34170	compHandposError	0
CprCompEvent	34170	compIncompleteRelease	1
CprCompEvent	34170	compression rate, /min	110
CprCompEvent	34730	endTime	35060
CprCompEvent	34730	compression depth, mm	43	mm
CprCompEvent	34730	compPeakTime	34880	ms
CprCompEvent	34730	compInstantaneousPeriod	570	ms
CprCompEvent	34730	compAbsolutePeakDepth	43	mm
CprCompEvent	34730	compLeaningDepth	6	mm
[truncated: 1,743 more rows]

## Sheet: 06S
straddling CPR	Participant ID: 6, Height 173cm, Weight 68kg, BMI 23kg/cm, age: 20s, sex: male
[truncated: 2,616 more rows]

[truncated: 57 more sheets: 07S, 08S, 09S, 10S, 11S, 12S, 13S, 14S, 15S, 16S, 17S, 18S, 19S, 20S, 01W, 02W, 03W, 04W, 05W, 06W …]
