# Supplementary material for: Comparison of chest compression quality in walking versus straddling cardiopulmonary resuscitation during stretcher transportation: A prospective randomised crossover study using manikins
Source: PLoS One. 2019 May 21;14(5):e0216739. doi: 10.1371/journal.pone.0216739 (PMC6528974; doi:10.1371/journal.pone.0216739)
Supplement: S2 Table — (XLSX) [file pone.0216739.s002.xlsx]

## Sheet: S2 Table
Participants-ID	Age	Sex	CPR method	Time to first compression-sec	Moving speed-m/min	Stretcher’s height-cm	Height-cm	Weight-kg	BMI	Mean correct hand position, %total 2 minutes	comp.depth(mm)					comp. release depth(mm)					comp.mean rate(bpm)					% adequate compression depth: no. of adequate compressions depth / no. of total compressions. The definition of the adequate depth is ≥40 mm					number of total compressions in 2 min
											0 - 30 seconds	30-60 seconds	60-90 seconds	90-120 seconds	total 2 minutes	0 - 30 seconds	30-60 seconds	60-90 seconds	90-120 seconds	total 2 minutes	0 - 30 seconds	30-60 seconds	60-90 seconds	90-120 seconds	total 2 minutes	0 - 30 seconds	30-60 seconds	60-90 seconds	90-120 seconds	total 2 minutes
1	20s	male	straddling	3.8	70.5	51	173	60	20	100	61.8	60.9	59.7	58.7	60.3	8.1	7.9	7.2	4.8	7	108.8	111.4	111.4	111.9	110.9	100	100	100	100	100	222
2	30s	male	straddling	1.3	70	50	166	66	24	100	50.8	52	47.2	44.8	48.7	10	9.7	9.3	9.3	9.6	112.1	111.3	110.1	108	110.4	98.2	100	100	98.1	99.1	220
3	40s	female	straddling	6.6	73.4	50	155	47	19.6	100	46.9	41	35.2	38.5	40.5	0	0	0	0	0	110.2	110.5	110.2	110.5	110.4	98.2	73.6	15.5	28.3	54.7	212
4	30s	female	straddling	4.2	70	50	150	58	25.8	100	60.4	54.5	50.4	45.5	52.5	3.1	0.1	0	0	0.7	110.9	110.9	110.6	110.4	110.9	100	100	100	98.2	99.6	223
5	30s	female	straddling	3.7	72	52	163	52	19.6	100	47.5	43.3	43.9	44.9	44.9	6.3	5.9	5.2	5	5.6	112.5	110.2	110.1	110.9	110.9	100	98.2	96.4	100	98.6	217
6	20s	male	straddling	5.7	71	51	173	68	22.7	100	48.6	44.8	39.9	38.5	42.9	7.5	8.2	8.7	8.6	8.3	110.5	110.1	109.8	110.9	110.4	100	100	100	100	100	217
7	40s	male	straddling	5	70	53	187	69	19.7	100	51.7	48.6	43.8	43.7	47	2	0	0	0	0.5	111	109.5	110.2	110.2	110.2	100	100	94.5	98.2	98.2	221
8	40s	female	straddling	2.4	69	52	159	56	22.2	100	58.3	52.3	50.6	50.5	52.9	1.8	0.1	0	0	0.5	110.4	110.1	110.6	109	110	100	100	100	100	100	221
9	30s	female	straddling	4.2	70	50	157	52	21.1	100	59	57.4	54.4	52.1	55.6	7.7	8	8.1	8	8	110.7	112.1	112	113	112	95.9	100	100	100	99.1	219
10	20s	male	straddling	0.3	70	51	183	78	23.3	97	60.4	57.2	51.4	51.8	55.2	12.1	10.2	9.2	8.9	10.1	112.2	111.4	111.9	111.7	111.8	100	100	100	100	100	224
11	60s	male	straddling	2.3	70	53	167	60	21.5	100	47.8	46.7	46.8	46.4	46.9	0	0	0	0	0	104.2	103.4	106.2	108.2	105.5	100	100	100	100	100	212
12	30s	male	straddling	5.3	70	50	165	58	21.3	100	53.1	49.3	48.8	53.1	51.1	3.2	0	0	4.3	1.9	111	111.5	111.3	111.2	111.3	100	100	100	100	100	222
13	30s	female	straddling	2.8	70	53	159	52	20.6	97	57.6	48.6	47.3	45	49.6	1.5	0.1	0.3	0	0.5	111.3	110.2	109.8	110.2	110.4	100	98.2	100	100	99.5	222
14	40s	female	straddling	4.1	70	53	154	68	28.7	100	62.6	59.1	55.9	51.2	57.2	6.6	5.3	4.7	4.6	5.3	110.8	108.1	107.4	109.3	108.9	100	100	100	100	100	218
15	20s	male	straddling	3.1	71.5	52	174	74	24.4	100	53.5	53.4	49.8	50.9	51.9	4.8	5	5	5.2	5	109.8	110	110.1	110.7	110.1	100	100	100	100	100	217
16	40s	female	straddling	5.9	70	50	162	67	25.5	100	58.1	52.2	48.7	46.3	51.4	3.7	5.6	5.8	4.1	4.8	111.4	110.6	110.7	110	110.7	100	100	100	100	100	222
17	30s	male	straddling	6.3	70	53	180	75	23.1	100	63.5	63.4	63	64	63.5	9.1	8.8	8.2	9	8.8	110.9	110.7	111.5	111.3	111.1	100	100	100	100	100	223
18	50s	female	straddling	3.3	70	50	158	62	24.8	100	44.9	41.7	39.3	40.5	41.6	4.7	5.1	5.4	6	5.3	112.2	110.3	110.6	110	110.8	100	87.3	44.6	67.3	74.8	222
19	20s	male	straddling	5.7	70	52	170	70	24.2	100	59.8	58.7	55.9	51.5	56.5	6.6	2.3	0.3	0	2.3	112.6	110.2	110.6	109.8	110.8	98.2	100	100	100	99.5	222
20	30s	female	straddling	2.7	70	57	155	68	28.3	100	47	47.2	47.3	44.9	46.6	0	0	0	0	0	116.9	113.7	108.6	106.6	111.6	98.3	100	100	94.3	98.2	223
1	20s	male	walking	-	69.5	51	173	60	20	100	56.3	55.5	47.7	48.7	52.1	2.2	4.4	5.7	7.2	4.9	111.5	110.1	110.7	110.8	110.8	100	100	89.1	94.7	95.9	222
2	30s	male	walking	-	70	50	166	66	24	100	60.5	52.7	47.3	45.9	51.7	5	6.3	5.1	0	4.1	115.1	111.3	110.5	111.8	112.2	100	100	94.5	96.7	97.8	224
3	40s	female	walking	-	70	50	155	47	19.6	30	43.9	38	31.6	33	36.6	1.3	4	2.6	1.2	2.3	111.3	110.1	110.7	110.5	110.7	86.8	30.9	1.8	3.7	30.3	218
4	30s	female	walking	-	70	50	150	58	25.8	100	36.2	35.7	29.2	28.3	32.3	2.5	3.6	3.6	3.4	3.3	114.9	112	112.7	115	113.7	26.8	12.3	0	0	9.7	226
5	30s	female	walking	-	70	52	163	52	19.6	100	37.2	26.9	27.7	25.3	29.3	1.7	0.9	2.7	0.9	1.6	116.3	114.9	110.3	110.7	113.1	34.5	0	0	0	8.9	225
6	20s	male	walking	-	70.5	51	173	68	22.7	100	46.3	48	40.7	41	44	4.1	4.1	1.9	1.2	2.8	112.1	110.9	111.1	110.4	111.1	87	100	65.5	66.1	79.6	221
7	40s	male	walking	-	70	53	187	69	19.7	100	53	48.2	44.6	43.2	47.2	5.4	6.7	7.9	8.4	7.1	110	110.4	109.8	110.2	110.1	100	100	85.5	81.8	91.8	220
8	40s	female	walking	-	70	52	159	56	22.2	100	44.9	38	33.5	32.9	37.5	1.4	4.9	6.1	5.8	4.5	113.8	112.4	110.5	109.9	111.7	79.3	33.9	5.5	3.6	31.3	224
9	30s	female	walking	-	69.5	50	157	52	21.1	100	34	30.3	30.2	33.3	32	1	0	0	0	0.2	115.1	114.2	113.3	119.4	115.6	19.6	1.8	1.8	10.2	8.3	229
10	20s	male	walking	-	70	51	183	78	23.3	100	59.1	55.2	59.5	63.9	59.4	3.6	7.5	13.6	18.9	10.9	110.3	110.5	110.3	110.5	110.4	100	100	100	100	100	221
11	60s	male	walking	-	70	53	167	60	21.5	100	52.1	53.9	48.8	46.5	50.3	2.1	8.1	8.9	8.4	6.9	107.4	109.6	108.7	108.8	108.6	100	100	100	96.3	99.1	218
12	30s	male	walking	-	69.5	50	165	58	21.3	100	37.1	34.7	32	33.7	34.4	1.9	0.4	0.2	1.4	1	113.4	115.9	112	112.5	113.5	37.5	12.5	1.8	5.1	14.2	225
13	30s	female	walking	-	68.5	53	159	52	20.6	100	44.7	38.9	30.4	27.4	35.3	0.5	0	0.1	0	0.1	110.1	110.7	111.4	110.8	110.7	90.9	41.8	1.8	0	33.5	221
14	40s	female	walking	-	70	53	154	68	28.7	100	46.3	44.8	35.3	32.3	39.6	0.6	0.1	0.1	0.7	0.4	112.8	110.8	113.8	115	113.1	89.5	85.2	17.5	0	47.8	224
15	20s	male	walking	-	70	53	174	74	24.4	100	42.6	39.8	41.7	42.1	41.6	4.2	0.9	0	0	1.3	110.3	110.3	110	110	110.2	69.1	54.5	61.8	74.5	65	220
16	40s	female	walking	-	70	50	162	67	25.5	96	50.8	43	35.7	36.2	41.4	1.9	4.8	4.2	4.1	3.7	112.6	110.9	110.2	111	111.2	100	76.4	16.4	25	54.5	222
17	30s	male	walking	-	70	53	180	75	23.1	100	61.7	59.3	54.7	53.1	57.2	3.6	3.1	7.2	3.9	4.5	111.7	111.5	109.7	111.4	111.1	100	100	100	100	100	221
18	50s	female	walking	-	70	50	158	62	24.8	100	23.3	15.6	14	14.8	17	2	0.4	0.1	0.2	0.7	112.8	110.3	109.3	111.9	111.1	1.8	0	0	0	0.5	218
19	20s	male	walking	-	70	52	170	70	24.2	100	57.7	53.7	45	42	49.6	5.9	4.1	1	0	2.8	110.6	111.3	109.6	111.2	110.7	100	100	87.3	74.5	90.5	221
20	30s	female	walking	-	70	57	155	68	28.3	100	48.6	41.2	35.9	35.3	40.3	4.1	8.4	10.2	10.5	8.3	121	115.9	115.6	115.4	117	86.2	60.3	15.5	5.3	42	231
21	40s	female	excluded as a result of pretest			52	170	55	19
22	20s	female	excluded as a result of pretest			50	155	45	19
